# Supplementary material for: Arabidopsis multiomics reveals the role of autophagy in root microbiome assembly
Source: IMetaOmics. 2024 Sep 5;1(2):e28. doi: 10.1002/imo2.28 (PMC12806256; doi:10.1002/imo2.28)
Supplement: Supplementary file 2 — Table S1 Functional annotation of differentially abundant microbial genes between Col‐0 and atg5‐1 (p < 0.05 and log2 [FC] > 0.6). Table S2 Differentially expressed proteins (DEPs) between Col‐0 and atg5‐1. Table S3 Analysis of root exudates components between Col‐0 and atg5‐1. [file IMO2-1-e28-s002.xlsx]

## Sheet: S1
Supplementary Table S1
Functional annotation of differentially abundant microbial genes between Col-0 and atg5-1 (p < 0.05 and log2 (FC ) > 0.6) .
KO_ID	anno	Col-0				atg5-1				atg5-1/Col-0
										p_value	log2 FC	Type
K00486	KMO | kynurenine 3-monooxygenase	2.82e-06	0	2.47e-06	3.52e-06	3.8e-05	5.64e-05	2.02e-05	4.01e-05	0.00271273	4.13419	up
K06990	MEMO1 | MEMO1 family protein	6.21e-06	0	2.05e-06	1.55e-05	5.13e-05	4.96e-05	9.99e-05	5.02e-05	0.00447714	3.40108	up
K16317	trmY | tRNA (pseudouridine54-N1)-methyltransferase	6.06e-06	0	2.65e-06	7.58e-06	2.09e-05	5.85e-05	9.41e-06	3.33e-05	0.047696	2.90612	up
K01470	E3.5.2.10 | creatinine amidohydrolase	0	9.78e-06	2.19e-05	1.13e-05	8.2e-05	6.96e-05	8.71e-05	6.49e-05	7.75e-05	2.82043	up
K01090	E3.1.3.16 | protein phosphatase	7.02e-05	0	2.28e-05	3.25e-05	0.00021178	0.000198622	0.000290882	0.000180682	0.000551714	2.81304	up
K06415	spoVR | stage V sporulation protein R	5.21e-06	2.93e-05	1.11e-05	1.19e-05	0.000104647	9.54e-05	9.27e-05	0.000107037	9.46e-06	2.79734	up
K01195	uidA, GUSB | beta-glucuronidase	9.15e-05	4.25e-05	7.23e-06	0	0.000333976	0.000206772	0.000138675	0.000184688	0.00829369	2.61317	up
K13668	pimB | phosphatidyl-myo-inositol dimannoside synthase	0	9.86e-06	5.07e-06	1.33e-05	5.31e-05	6.33e-05	2.44e-05	3.13e-05	0.00938848	2.60795	up
K10408	DNAH | dynein heavy chain, axonemal	2.6e-05	0.000141568	3.84e-05	7.67e-05	0.000228434	0.000225506	0.000706132	0.000476422	0.0285294	2.53343	up
K04021	eutE | aldehyde dehydrogenase	1.57e-05	2.01e-05	8.61e-06	9.07e-06	6.64e-05	8.5e-05	0.000108549	4.84e-05	0.00288686	2.52749	up
K06346	jag | spoIIIJ-associated protein	1.65e-05	1.47e-05	1.08e-05	9.7e-06	4.93e-05	7.96e-05	9.66e-05	5.52e-05	0.00209757	2.44079	up
K03822	K03822 | putative long chain acyl-CoA synthase	1.26e-05	3.1e-05	2.51e-06	1.43e-05	6.9e-05	6.62e-05	0.000117996	7.43e-05	0.00260228	2.43862	up
K02132	ATPeF1A, ATP5A1, ATP1 | F-type H+-transporting ATPase subunit alpha	7.82e-06	1.17e-05	3.42e-06	1.63e-05	6.67e-05	3.61e-05	5.65e-05	4.76e-05	0.00102195	2.39854	up
K09705	K09705 | uncharacterized protein	1.57e-05	2.92e-05	3.44e-06	9.94e-06	6.87e-05	6.96e-05	9.08e-05	7.1e-05	0.000211669	2.36437	up
K07714	atoC | two-component system, NtrC family, response regulator AtoC	4.24e-05	1.03e-05	0	8.09e-06	7.11e-05	8.4e-05	8.79e-05	6.2e-05	0.00149438	2.3269	up
K02584	nifA | Nif-specific regulatory protein	0	4.65e-05	3.3e-06	9.43e-06	8.14e-05	5.93e-05	9.57e-05	5.71e-05	0.00613286	2.30896	up
K08884	K08884 | serine/threonine protein kinase, bacterial	8.32e-05	0.000166436	8.77e-05	1.13e-05	0.000397504	0.000453652	0.000504198	0.000365204	0.000238926	2.30308	up
K04739	PRKAR | cAMP-dependent protein kinase regulator	1.48e-05	2.8e-05	3.03e-06	2.59e-05	8.43e-05	7.84e-05	0.000115845	7.41e-05	0.000719102	2.29757	up
K07693	desR | two-component system, NarL family, response regulator DesR	1.35e-05	1.49e-05	2.89e-06	8.26e-06	6.16e-05	6.85e-05	1.01e-05	4.59e-05	0.0332114	2.23433	up
K00054	mvaA | hydroxymethylglutaryl-CoA reductase	2.91e-06	5.6e-05	4.12e-06	0	6.15e-05	4.83e-05	9.15e-05	8.17e-05	0.016164	2.16669	up
K20428	acbV | dTDP-4-amino-4,6-dideoxy-D-glucose transaminase	2.93e-06	1.63e-05	0	3.76e-05	6.11e-05	5.79e-05	8.46e-05	4.67e-05	0.00611189	2.13893	up
K10217	dmpC, xylG, praB | aminomuconate-semialdehyde/2-hydroxymuconate-6-semialdehyde dehydrogenase [EC:1.2.1.32 1.2.1.85]	1.55e-05	1.42e-05	1.2e-06	1.45e-05	5.72e-05	6.45e-05	1.87e-05	5.45e-05	0.0133377	2.10197	up
K13652	K13652 | AraC family transcriptional regulator	3.38e-05	9.59e-06	8e-06	0	7.76e-05	3.73e-05	5.87e-05	3.92e-05	0.0148982	2.04994	up
K08681	pdxT, pdx2 | 5'-phosphate synthase pdxT subunit	6.88e-06	1.36e-05	2.63e-05	0	2.83e-05	4.05e-05	7.45e-05	4.78e-05	0.0185462	2.03036	up
K07559	kptA | putative RNA 2'-phosphotransferase	3.59e-05	1.17e-05	0	1.28e-05	6.84e-05	5.85e-05	7.68e-05	3.86e-05	0.00648637	2.00417	up
K13572	pafB | proteasome accessory factor B	1.68e-05	2.57e-05	3.68e-06	0	4.24e-05	4.64e-05	5.48e-05	4.08e-05	0.00211961	1.9975	up
K01674	cah | carbonic anhydrase	3.27e-06	3.55e-05	0	1.19e-05	5.08e-05	3.1e-05	7.81e-05	4.02e-05	0.0280291	1.98152	up
K13745	ddc | L-2,4-diaminobutyrate decarboxylase	2.31e-05	3.01e-05	5.61e-06	0	5.67e-05	6.54e-05	5.91e-05	4.89e-05	0.00161575	1.96813	up
K03935	NDUFS2 | NADH dehydrogenase (ubiquinone) Fe-S protein 2 [EC:1.6.5.3 1.6.99.3]	9.99e-05	1.85e-05	1.17e-05	1.23e-05	0.000150022	0.000116614	0.000193296	9.06e-05	0.016334	1.95088	up
K01791	wecB | UDP-N-acetylglucosamine 2-epimerase (non-hydrolysing)	8.63e-06	2.07e-05	1.47e-05	4.58e-06	5.81e-05	3.78e-05	4.76e-05	4.28e-05	0.000838042	1.9383	up
K22318	oleB | 3-alkyl-4-acyloxetan-2-one decarboxylase	7.38e-06	8.19e-06	1.3e-05	3.6e-05	5.21e-05	5.23e-05	6.68e-05	7.07e-05	0.00175412	1.90547	up
K07444	ypsC | putative N6-adenine-specific DNA methylase	1.54e-05	6.1e-05	4.84e-06	0	7.24e-05	5.23e-05	0.000119082	5.99e-05	0.0347114	1.9023	up
K12132	prkC, stkP | eukaryotic-like serine/threonine-protein kinase	0.000934981	0.00222367	0.000769207	0.00110013	0.0044485	0.0047065	0.00528399	0.00414981	0.000164521	1.88638	up
K13770	ysiA, fadR | TetR/AcrR family transcriptional regulator, fatty acid metabolism regulator protein	0	3.97e-05	7.7e-06	7.07e-05	0.000140765	0.000103531	0.000131016	5.93e-05	0.0176008	1.87972	up
K00756	pdp | pyrimidine-nucleoside phosphorylase	1.05e-05	3.7e-05	0	1.92e-05	5.71e-05	5.49e-05	7.45e-05	5.83e-05	0.00262133	1.87584	up
K07709	zraS, hydH | two-component system, NtrC family, sensor histidine kinase HydH	1.07e-05	5.95e-06	0	3.93e-05	4.88e-05	4.19e-05	7.46e-05	3.89e-05	0.0208138	1.86777	up
K09019	rutE | 3-hydroxypropanoate dehydrogenase	4.75e-05	0	1.94e-05	3.71e-05	9.39e-05	6.71e-05	0.000139983	7.72e-05	0.0117854	1.8625	up
K02291	crtB | 15-cis-phytoene/all-trans-phytoene synthase [EC:2.5.1.32 2.5.1.99]	4.34e-06	3.78e-05	6.54e-05	5.7e-06	9.3e-05	0.000103681	0.000117757	9.48e-05	0.00321912	1.85356	up
K09764	K09764 | uncharacterized protein	0	1.63e-05	1.78e-05	1.27e-05	3.61e-05	1.8e-05	6.7e-05	4.56e-05	0.0340971	1.83267	up
K21071	pfk, pfp | ATP-dependent phosphofructokinase / diphosphate-dependent phosphofructokinase [EC:2.7.1.11 2.7.1.90]	2.35e-05	5.85e-05	3.63e-05	2.83e-05	0.000139242	0.000143229	9.51e-05	0.000140577	0.000538555	1.82148	up
K18687	fadD3 | HIP---CoA ligase	1.84e-05	1.95e-05	1.11e-06	0	2.44e-05	3.39e-05	4.95e-05	2.98e-05	0.0174066	1.81856	up
K07220	K07220 | uncharacterized protein	3.16e-05	0.000111142	1.19e-05	2.51e-05	0.000167467	0.000167215	0.000137605	0.000156148	0.00309491	1.80584	up
K04069	pflA, pflC, pflE | pyruvate formate lyase activating enzyme	1.21e-05	4.08e-05	6.84e-06	0	4.92e-05	5.38e-05	6.14e-05	4.28e-05	0.00932651	1.79425	up
K09457	queF | 7-cyano-7-deazaguanine reductase	3.52e-05	3.27e-05	1.9e-05	1.1e-05	6.83e-05	8.77e-05	9.74e-05	8.48e-05	0.000360923	1.7885	up
K21011	pelF | polysaccharide biosynthesis protein PelF	1.25e-05	9.39e-06	4.27e-06	6.1e-06	3e-05	2.01e-05	3.91e-05	2.19e-05	0.00578849	1.78404	up
K08178	JEN | MFS transporter, SHS family, lactate transporter	3.43e-05	1.83e-05	1.69e-05	1.79e-05	8.49e-05	0.000120501	2.48e-05	6.74e-05	0.0413915	1.76767	up
K00947	mosAB | molybdenum storage protein	2.37e-05	4.95e-05	4.97e-06	1.57e-05	5.94e-05	8.19e-05	0.000119951	5.78e-05	0.0174312	1.76505	up
K12349	ASAH2 | neutral ceramidase	1.85e-05	0	3.34e-06	3.65e-05	5.41e-05	4.5e-05	2.64e-05	6.81e-05	0.0311877	1.73052	up
K01932	capB, pgsB | gamma-polyglutamate synthase	1.29e-05	2.04e-05	3.81e-05	0	6.22e-05	3.84e-05	9.62e-05	3.92e-05	0.0398208	1.72479	up
K11070	potC | spermidine/putrescine transport system permease protein	5.13e-06	2.68e-05	8.81e-06	0	3.16e-05	2.83e-05	4.41e-05	3.05e-05	0.0139068	1.72309	up
K08482	kaiC | circadian clock protein KaiC	4.26e-05	0.000102308	8.18e-05	6.22e-05	0.000237465	0.000212214	0.000282232	0.000206866	0.000275372	1.70017	up
K07713	zraR, hydG | two-component system, NtrC family, response regulator HydG	0.000108071	0.000269014	5.56e-05	0.000105019	0.000406722	0.000382625	0.000596782	0.000356711	0.00568163	1.69656	up
K13282	cphB | cyanophycinase	3.84e-05	2.62e-05	1.09e-05	2.7e-05	8.89e-05	9.81e-05	5.18e-05	8.65e-05	0.00301743	1.66615	up
K15922	yihQ | sulfoquinovosidase	1.25e-05	6.32e-05	0	2.15e-05	6.97e-05	6.72e-05	0.00010139	6.86e-05	0.0168222	1.65869	up
K00809	DHPS, dys | deoxyhypusine synthase	6.29e-05	2.14e-05	4.89e-06	9.3e-06	8.47e-05	6.18e-05	9.32e-05	7.12e-05	0.0120619	1.6584	up
K02277	coxD, ctaF | cytochrome c oxidase subunit IV	3.09e-05	2.39e-05	5.64e-06	7.31e-06	4.16e-05	5.1e-05	5.77e-05	5.99e-05	0.00306863	1.63347	up
K08256	pimA | phosphatidyl-myo-inositol alpha-mannosyltransferase	1.22e-05	1.85e-05	1.46e-06	8.69e-06	2.36e-05	3.77e-05	3.92e-05	2.61e-05	0.0069362	1.63187	up
K03969	pspA | phage shock protein A	9.82e-05	7.52e-05	2.08e-06	0	0.000127008	0.000125736	0.000165527	0.000123504	0.0148895	1.62639	up
K03932	lpqC | polyhydroxybutyrate depolymerase	7.18e-05	9.68e-05	5.59e-06	0	0.000134253	0.000103633	0.000193205	0.000104048	0.0303923	1.61925	up
K00184	K00184 | prokaryotic molybdopterin-containing oxidoreductase family, iron-sulfur binding subunit	0.000105467	6.48e-05	3.38e-05	2.47e-05	0.00017817	0.000174895	0.000159215	0.000178087	0.000853183	1.59348	up
K16052	ynaI, mscMJ | MscS family membrane protein	4.65e-05	5.72e-05	6.02e-06	4.57e-06	8.73e-05	6.33e-05	0.000128068	6.21e-05	0.0332217	1.57609	up
K03465	thyX, thy1 | thymidylate synthase (FAD)	6.14e-05	2.97e-05	5.38e-06	2e-05	9.06e-05	6.64e-05	0.00012147	6.77e-05	0.0169011	1.5714	up
K00294	E1.2.1.88 | 1-pyrroline-5-carboxylate dehydrogenase	3.83e-05	0.00011813	9.65e-05	1.19e-05	0.000212127	0.000185787	0.000226781	0.000155946	0.00451376	1.55959	up
K01283	ACE, CD143 | peptidyl-dipeptidase A	1.68e-05	3.61e-05	2.34e-05	4.47e-05	8.52e-05	9.88e-05	7.04e-05	9.55e-05	0.000687291	1.53194	up
K02460	gspK | general secretion pathway protein K	2.53e-05	3.49e-05	6.25e-05	0.000111629	0.00018741	0.000168997	0.00017251	0.000148517	0.00185277	1.53154	up
K15855	csxA | exo-1,4-beta-D-glucosaminidase	3.27e-05	9.36e-05	0	5.93e-05	0.000116187	9.83e-05	0.000199246	0.000122478	0.0261806	1.5306	up
K07335	bmpA, bmpB, tmpC | basic membrane protein A and related proteins	7.98e-06	5.62e-05	9.02e-06	2.9e-05	8.23e-05	5.98e-05	7.86e-05	7.44e-05	0.00788713	1.52981	up
K15982	kshA | 3-ketosteroid 9alpha-monooxygenase subunit A	8.51e-06	3.76e-05	3.11e-05	0	5.6e-05	3.73e-05	8.23e-05	4.53e-05	0.0353462	1.51653	up
K04751	glnB | nitrogen regulatory protein P-II 1	5.32e-05	2.16e-05	0	8.67e-05	0.000143416	0.000113024	0.000122619	7.73e-05	0.0198687	1.49864	up
K17762	rsbS | rsbT antagonist protein RsbS	5.92e-05	0	9.61e-06	1.37e-05	6.84e-05	3.99e-05	6.05e-05	6.16e-05	0.0439172	1.4815	up
K08999	K08999 | uncharacterized protein	5.71e-05	3.72e-05	1.14e-05	0	9.41e-05	7.01e-05	8.12e-05	4.46e-05	0.0321974	1.45608	up
K06960	K06960 | uncharacterized protein	0	2.97e-05	7e-06	4e-05	5.53e-05	5.41e-05	5.84e-05	3.81e-05	0.0213085	1.42465	up
K13815	rpfG | two-component system, response regulator RpfG	7.57e-06	3.23e-05	2.18e-05	6.51e-06	4.98e-05	6.88e-05	2.79e-05	3.5e-05	0.0412957	1.41255	up
K07501	K07501 | 3'-5' exonuclease	4.45e-05	2.39e-05	1.92e-05	1.01e-05	7.46e-05	5.8e-05	6.82e-05	5.92e-05	0.00269467	1.41208	up
K01535	PMA1, PMA2 | H+-transporting ATPase	6.17e-05	2.17e-05	2.83e-05	2.08e-06	6.95e-05	6.62e-05	0.000103626	6.13e-05	0.0248428	1.40172	up
K03793	PTR1 | pteridine reductase	0	4.93e-05	2.07e-05	1.33e-05	4.4e-05	6.83e-05	4.93e-05	5.83e-05	0.0266646	1.40046	up
K00925	ackA | acetate kinase	1.21e-05	2.91e-05	8.73e-06	6.48e-05	6.51e-05	6.94e-05	5.88e-05	0.000108803	0.0338015	1.3968	up
K07192	FLOT | flotillin	3.63e-05	7.58e-05	1.72e-05	1.6e-05	9.39e-05	7.26e-05	0.000144705	6.67e-05	0.0419393	1.37899	up
K11645	fbaB | fructose-bisphosphate aldolase, class I	2.68e-05	0.000114105	1.64e-05	3.6e-05	0.000131072	0.000103689	0.000177671	9e-05	0.0396492	1.37805	up
K00185	K00185 | prokaryotic molybdopterin-containing oxidoreductase family, membrane subunit	6.36e-05	8.18e-05	2.55e-05	0.000114811	0.0002222	0.000154797	0.00017576	0.000178897	0.00310187	1.3566	up
K01218	gmuG | mannan endo-1,4-beta-mannosidase	3.29e-05	5.44e-05	1.06e-05	0	5.88e-05	5.8e-05	7.87e-05	5.35e-05	0.0298825	1.34676	up
K06282	hyaA, hybO | hydrogenase small subunit	2.98e-05	3.7e-05	2.84e-05	0	6.86e-05	5.6e-05	6.58e-05	5.16e-05	0.00681431	1.34597	up
K04562	flhG, fleN | flagellar biosynthesis protein FlhG	3.3e-05	2.66e-05	5.91e-05	1.19e-05	0.000109108	6.79e-05	7.94e-05	7.28e-05	0.0104036	1.33384	up
K15342	cas1 | CRISP-associated protein Cas1	3.75e-05	1.91e-05	0	6.97e-06	3.7e-05	3.56e-05	4.7e-05	3.96e-05	0.0319462	1.32442	up
K18889	mdlA, smdA | ATP-binding cassette, subfamily B, multidrug efflux pump	6.01e-05	8.58e-05	1.42e-05	1.09e-05	9.54e-05	7.7e-05	0.000113722	0.000140775	0.0306118	1.31989	up
K01488	add, ADA | adenosine deaminase	2.59e-05	1.93e-05	8.96e-05	4.31e-05	8.84e-05	0.000119904	0.000122819	0.000106725	0.0104105	1.29936	up
K10027	crtI | phytoene desaturase [EC:1.3.99.26 1.3.99.28 1.3.99.29 1.3.99.31]	6.83e-05	2.5e-05	2.3e-05	2.45e-05	9.62e-05	7.7e-05	0.000103834	6.75e-05	0.0104242	1.291	up
K00850	pfkA, PFK | 6-phosphofructokinase 1	7.19e-05	0.000119113	2.2e-05	2.13e-05	0.000116211	0.000106875	0.000162615	0.000187592	0.0310206	1.29084	up
K17752	rsbT | serine/threonine-protein kinase RsbT	0	5.25e-05	1.98e-05	3.37e-05	6.34e-05	6.93e-05	6.71e-05	5.94e-05	0.014674	1.29	up
K02262	COX3 | cytochrome c oxidase subunit 3	4.83e-05	8.82e-05	5.57e-05	1.08e-05	0.000129858	0.000147933	0.000115396	0.000101806	0.00797682	1.28593	up
K07979	ytrA | GntR family transcriptional regulator	3.15e-05	3.7e-05	4.36e-05	5.17e-05	0.000125612	0.000118569	6.71e-05	8.7e-05	0.00651278	1.28185	up
K20074	prpC, phpP | PPM family protein phosphatase	6.75e-05	9.31e-05	0.000140927	4.23e-05	0.000187417	0.000200092	0.000220379	0.000219823	0.00171484	1.26744	up
K01823	idi, IDI | isopentenyl-diphosphate Delta-isomerase	3.87e-05	4.48e-05	1.71e-05	1.89e-05	7.27e-05	6.27e-05	8.05e-05	6.6e-05	0.00229319	1.23817	up
K14415	RTCB, rtcB | tRNA-splicing ligase RtcB	0.000133606	0.000109351	6.19e-05	1.56e-05	0.000212017	0.000173557	0.000208738	0.000160096	0.00984524	1.23521	up
K01058	pldA | phospholipase A1 [EC:3.1.1.32 3.1.1.4]	5.26e-05	2.39e-05	3.88e-06	5.91e-05	8.16e-05	0.000106642	6.84e-05	6.92e-05	0.0247011	1.22411	up
K01322	PREP | prolyl oligopeptidase	0.000159217	0.000258699	8.61e-05	4.5e-05	0.000285115	0.000304548	0.000366308	0.000320559	0.010832	1.21731	up
K00091	E1.1.1.219 | dihydroflavonol-4-reductase	2.37e-05	2.13e-05	9.75e-05	9.39e-05	0.000153787	0.000127018	0.000164421	0.000104259	0.020694	1.21685	up
K03411	cheD | chemotaxis protein CheD	2.01e-05	7.45e-05	1.46e-05	2.78e-05	0.00010249	4.92e-05	8.05e-05	8.16e-05	0.045378	1.19562	up
K01512	acyP | acylphosphatase	3.88e-05	0	6.74e-05	0.000122289	0.000131139	0.000140273	0.000141997	0.000107683	0.034789	1.18941	up
K09461	E1.14.13.40 | anthraniloyl-CoA monooxygenase	2.98e-05	2.57e-05	5.18e-05	3.12e-05	7.68e-05	0.000100867	9.05e-05	4.25e-05	0.0217828	1.16548	up
K13051	iaaA, ASRGL1 | beta-aspartyl-peptidase (threonine type)	5.49e-05	0.000108957	5.03e-05	3.84e-05	0.000146918	0.00017932	0.000108628	0.0001206	0.0141938	1.13709	up
K09810	lolD | lipoprotein-releasing system ATP-binding protein	0.000139881	9.27e-05	0.000124538	6.79e-05	0.000204438	0.000260156	0.000262891	0.000205101	0.0014891	1.13371	up
K06885	K06885 | uncharacterized protein	5.91e-05	3.03e-05	1.1e-05	3.1e-05	7.46e-05	5.88e-05	7.87e-05	7.37e-05	0.0118041	1.12104	up
K03742	pncC | nicotinamide-nucleotide amidase	5.32e-05	5.46e-05	9.66e-06	1.09e-05	6.31e-05	6.24e-05	8.41e-05	6.95e-05	0.0320923	1.12059	up
K01278	DPP4, CD26 | dipeptidyl-peptidase 4	0.000129828	8.73e-05	3.21e-05	2.84e-05	0.000160272	0.000163907	0.000132325	0.000138633	0.0206464	1.10007	up
K06175	truC | tRNA pseudouridine65 synthase	4.84e-05	4.15e-05	2.95e-05	3.74e-05	6.55e-05	9.7e-05	6.7e-05	0.000103308	0.00610127	1.08576	up
K02956	RP-S15, MRPS15, rpsO | small subunit ribosomal protein S15	3.92e-05	2.49e-05	0.000160317	0.000100792	0.000184937	0.000187716	0.000151025	0.00016054	0.0322377	1.07309	up
K01466	allB | allantoinase	3.53e-05	6.3e-05	3.13e-05	2.12e-05	9.32e-05	7.89e-05	7.78e-05	6.7e-05	0.0072791	1.07139	up
K02406	fliC | flagellin	0.00011554	0.00015522	0.000134691	0.000114012	0.000300311	0.000225898	0.000289739	0.000267744	0.000316227	1.06086	up
K06888	K06888 | uncharacterized protein	6.33e-05	6.59e-05	4.14e-05	5.18e-05	0.000118741	0.000137303	8.28e-05	0.000122155	0.00352959	1.05161	up
K03574	mutT, NUDT15, MTH2 | 8-oxo-dGTP diphosphatase	0.000149184	0.000172959	0.000167535	0.000150252	0.000311668	0.000369186	0.000321631	0.000316276	2.46e-05	1.0432	up
K03564	BCP, PRXQ, DOT5 | peroxiredoxin Q/BCP	6.12e-05	0.000158278	0.000125853	0.000172432	0.000244844	0.000294805	0.000220309	0.000298974	0.00500849	1.03225	up
K14446	ccr | crotonyl-CoA carboxylase/reductase	7.86e-05	4.83e-05	1.99e-05	2.95e-05	9.53e-05	9.51e-05	9.82e-05	7.11e-05	0.0189314	1.02876	up
K04756	ahpD | alkyl hydroperoxide reductase subunit D	5.58e-05	6.96e-05	6.76e-06	3.63e-05	8.06e-05	0.00010308	9.05e-05	5.88e-05	0.0472339	0.983029	up
K01858	INO1, ISYNA1 | myo-inositol-1-phosphate synthase	7.99e-05	6.4e-05	2.54e-05	2.01e-05	0.000100912	8.74e-05	0.00010204	8.01e-05	0.0269689	0.96785	up
K00783	rlmH | 23S rRNA (pseudouridine1915-N3)-methyltransferase	6.73e-05	3.08e-05	7.88e-05	3.18e-05	0.000103928	9.24e-05	0.0001045	0.000100959	0.0086292	0.945	up
K00803	AGPS, agpS | alkyldihydroxyacetonephosphate synthase	5.96e-05	8.66e-05	3.3e-05	1.37e-05	9.91e-05	9.78e-05	9.77e-05	7.39e-05	0.041677	0.933811	up
K06910	K06910 | uncharacterized protein	3.87e-05	0.000117544	5.67e-05	0.000151535	0.000188661	0.000170777	0.000195611	0.000139718	0.0295888	0.930694	up
K04044	hscA | molecular chaperone HscA	1.7e-05	6.35e-05	8.58e-05	7.06e-05	0.000129705	8.54e-05	9.04e-05	0.000144707	0.0427052	0.926326	up
K01641	E2.3.3.10 | hydroxymethylglutaryl-CoA synthase	3.55e-05	2.84e-05	1.62e-06	3.24e-05	4.45e-05	4.29e-05	5.28e-05	4.52e-05	0.0350125	0.920966	up
K00259	ald | alanine dehydrogenase	7.62e-05	4.79e-05	9.44e-05	9.4e-05	0.000117134	0.000187791	0.000136387	0.000146207	0.00987363	0.910779	up
K03924	moxR | MoxR-like ATPase	0.000458909	0.000452128	0.000300942	0.000361406	0.000679136	0.000866748	0.000707922	0.000696788	0.000993042	0.907134	up
K00030	IDH3 | isocitrate dehydrogenase (NAD+)	6.15e-05	7.23e-05	5.73e-05	4.98e-05	0.000107541	0.000137574	9.29e-05	0.000113425	0.0023285	0.9061	up
K13924	cheBR | two-component system, chemotaxis family, CheB/CheR fusion protein [EC:2.1.1.80 3.1.1.61]	0.000113994	0.000193829	9.62e-05	0.000137043	0.000286735	0.000230156	0.000221652	0.000273381	0.00441873	0.903224	up
K01893	NARS, asnS | asparaginyl-tRNA synthetase	0.000105915	0.0001958	3.76e-05	0.000107878	0.000199093	0.000201159	0.000186831	0.000240334	0.0328216	0.887717	up
K06023	hprK, ptsK | HPr kinase/phosphorylase [EC:2.7.11.- 2.7.4.-]	0.000117214	0.000149384	3.69e-05	7.1e-05	0.000159846	0.000168101	0.000159051	0.000191758	0.0263324	0.857935	up
K01661	menB | naphthoate synthase	2.88e-05	3.1e-05	3.88e-05	2.2e-05	4.08e-05	4.37e-05	7.43e-05	5.86e-05	0.0286579	0.850122	up
K00970	pcnB | poly(A) polymerase	3.67e-05	8.5e-05	0.000135475	8.23e-05	0.000159234	0.000173948	0.000160408	0.000117424	0.0282056	0.8479	up
K06886	glbN | hemoglobin	0.000257372	0.000196712	0.000136697	0.000164943	0.000336775	0.000340913	0.000378829	0.000303295	0.002434	0.847476	up
K00943	tmk, DTYMK | dTMP kinase	0.00015561	4.77e-05	9.58e-05	0.000107544	0.000234791	0.000128889	0.000169361	0.000192056	0.0438838	0.834372	up
K00648	fabH | 3-oxoacyl-[acyl-carrier-protein] synthase III	0.000367912	0.000361607	0.000239076	0.000163617	0.000480025	0.000459356	0.00064192	0.000429355	0.0187377	0.828522	up
K01114	plc | phospholipase C	0.000236297	0.000150921	0.000248744	0.000274188	0.000400589	0.000352851	0.000540714	0.000317534	0.0199886	0.824396	up
K01885	EARS, gltX | glutamyl-tRNA synthetase	0.000272338	0.000210143	0.000130818	0.000203169	0.000327566	0.00040706	0.000381864	0.000312958	0.00570097	0.80799	up
K03412	cheB | two-component system, chemotaxis family, protein-glutamate methylesterase/glutaminase [EC:3.1.1.61 3.5.1.44]	0.000240519	0.000351893	0.000226698	0.000170321	0.000459282	0.00029926	0.00056221	0.000408231	0.0321543	0.805253	up
K08309	slt | soluble lytic murein transglycosylase	0.000152771	0.000144636	0.000104616	0.000172247	0.000234972	0.000252759	0.000270403	0.000238112	0.000659456	0.794773	up
K06180	rluD | 23S rRNA pseudouridine1911/1915/1917 synthase	0.000178339	0.000382161	0.000161561	0.000207884	0.000387003	0.000426054	0.000386992	0.000412147	0.0164505	0.79381	up
K15777	DOPA | 4,5-DOPA dioxygenase extradiol	0.000102084	3.87e-05	7.15e-05	7.67e-05	0.000131243	0.000146397	0.000119212	0.000102946	0.016319	0.790356	up
K06988	fno | 8-hydroxy-5-deazaflavin:NADPH oxidoreductase	0.000147094	8.86e-05	9.63e-05	0.000130461	0.00026395	0.000178868	0.000204662	0.000149509	0.0244735	0.785247	up
K11752	ribD | diaminohydroxyphosphoribosylaminopyrimidine deaminase / 5-amino-6-(5-phosphoribosylamino)uracil reductase [EC:3.5.4.26 1.1.1.193]	5.52e-05	5e-05	8.05e-05	5.31e-05	0.000102077	0.000146009	8.3e-05	7.88e-05	0.0445917	0.77942	up
K06883	K06883 | uncharacterized protein	7.4e-05	0.000150004	6.61e-05	0.000172758	0.000190787	0.000232815	0.000191773	0.000177982	0.030536	0.777388	up
K06920	queC | 7-cyano-7-deazaguanine synthase	9.68e-05	5.65e-05	0.000138714	7.41e-05	0.000157696	0.000154636	0.000130025	0.000173004	0.0201465	0.74914	up
K08968	msrC | L-methionine (R)-S-oxide reductase	5.83e-05	7.82e-05	6.57e-05	0.000121012	0.000118123	0.000175214	0.000122504	0.000126696	0.0296964	0.747241	up
K00568	ubiG | 2-polyprenyl-6-hydroxyphenyl methylase / 3-demethylubiquinone-9 3-methyltransferase [EC:2.1.1.222 2.1.1.64]	0.000109361	8.98e-05	9.48e-05	0.000107022	0.000133781	0.000216073	0.000127703	0.000194045	0.0236207	0.744065	up
K03640	pal | peptidoglycan-associated lipoprotein	8.33e-05	0.000163346	9.52e-05	0.000218526	0.000212704	0.000256175	0.000247921	0.000209506	0.0349847	0.725104	up
K14447	ecm | ethylmalonyl-CoA mutase	0.000109953	8.35e-05	6.82e-05	6.52e-05	0.000132371	0.000141863	0.000172455	9.15e-05	0.035706	0.719471	up
K02669	pilT | twitching motility protein PilT	0.000199503	0.000498496	0.000373294	0.000307992	0.000587436	0.00049796	0.000606955	0.000560083	0.017161	0.707564	up
K03665	hflX | GTPase	0.000133173	0.000227879	0.000140033	0.000131034	0.000266021	0.000265004	0.000254956	0.000245459	0.00578315	0.706392	up
K15011	regB, regS, actS | two-component system, sensor histidine kinase RegB	6.05e-05	7.25e-05	9.21e-05	5.82e-05	0.000124766	0.00014362	9.34e-05	9.91e-05	0.0193407	0.702079	up
K08307	mltD, dniR | membrane-bound lytic murein transglycosylase D	0.00010585	0.000217489	0.000154792	0.000103221	0.000255818	0.000266855	0.000160377	0.000261725	0.0490432	0.700559	up
K00773	tgt, QTRT1 | queuine tRNA-ribosyltransferase	0.000168859	0.000205549	0.000153571	0.000151765	0.000277627	0.00023775	0.000305907	0.000282593	0.00135525	0.699516	up
K06173	truA, PUS1 | tRNA pseudouridine38-40 synthase	0.000117266	0.000106992	7.12e-05	7.45e-05	0.000156388	0.000144294	0.000114674	0.000182831	0.0204443	0.693235	up
K07052	K07052 | uncharacterized protein	0.000169515	0.000125344	0.000174187	0.000128996	0.00020864	0.00023832	0.000304624	0.000204396	0.0149655	0.676734	up
K01640	E4.1.3.4, HMGCL, hmgL | hydroxymethylglutaryl-CoA lyase	9.34e-05	0.000102644	0.000121245	0.000120738	0.000182279	0.000212855	0.000135593	0.000166647	0.0100437	0.670913	up
K00661	maa | maltose O-acetyltransferase	6.49e-05	4.45e-05	5.81e-05	5.62e-05	8.73e-05	7.33e-05	0.000108612	8.68e-05	0.00780789	0.670361	up
K01875	SARS, serS | seryl-tRNA synthetase	0.000159819	0.000201511	9.72e-05	0.000156347	0.000248002	0.000233459	0.000201089	0.000292416	0.0199529	0.665054	up
K07054	K07054 | uncharacterized protein	6.37e-05	0.000129918	0.000103921	0.000118165	0.000151157	0.000201743	0.00016287	0.0001377	0.0246645	0.652564	up
K00859	coaE | dephospho-CoA kinase	0.000101766	0.000164674	7.2e-05	0.000100051	0.000154411	0.000177458	0.000183395	0.000172974	0.0228688	0.65036	up
K02193	ccmA | heme exporter protein A	3.43e-05	6.82e-05	7.68e-05	7.87e-05	8.47e-05	0.000106589	0.000125825	8.74e-05	0.0405175	0.648819	up
K00012	UGDH, ugd | UDPglucose 6-dehydrogenase	0.000155133	0.000103891	0.000118704	0.000122292	0.000186694	0.000239574	0.000161038	0.00019571	0.0112258	0.647056	up
K06178	rluB | 23S rRNA pseudouridine2605 synthase	0.000140334	9.64e-05	0.000117514	0.000142085	0.000197434	0.000219905	0.000162196	0.000197528	0.00475186	0.646723	up
K00162	PDHB, pdhB | pyruvate dehydrogenase E1 component beta subunit	0.000204986	0.000189387	0.000105166	8.36e-05	0.000236268	0.00023079	0.00022059	0.00022349	0.0356091	0.64383	up
K03282	mscL | large conductance mechanosensitive channel	0.000114155	7.2e-05	0.000101072	0.000125417	0.000180758	0.000188517	0.000142103	0.000127156	0.0238116	0.629866	up
K02357	tsf, TSFM | elongation factor Ts	0.000106843	0.000147089	0.000187492	0.000153143	0.000243191	0.000224186	0.000185448	0.000258277	0.0133524	0.615773	up
K00847	E2.7.1.4, scrK | fructokinase	4.95e-05	6.18e-05	8.29e-05	6.69e-05	8.07e-05	0.000108154	0.000114428	9.34e-05	0.0163053	0.60338	up
K07160	K07160 | UPF0271 protein	0.000101802	0.000108523	0.000130087	0.000106815	9.37e-05	8.62e-05	4.5e-05	6.92e-05	0.0220376	-0.604701	down
K02031	ABC.PE.A | peptide/nickel transport system ATP-binding protein	0.000389557	0.000288817	0.000376066	0.000334102	0.000221418	0.000239081	0.000214887	0.000231035	0.00209432	-0.615318	down
K01772	hemH, FECH | protoporphyrin/coproporphyrin ferrochelatase [EC:4.99.1.1 4.99.1.9]	0.000243727	0.000209784	0.00018347	0.000216255	0.00014079	0.000165381	0.000120205	0.000125998	0.00327793	-0.627299	down
K02358	tuf, TUFM | elongation factor Tu	0.00110243	0.000882628	0.00084486	0.00138541	0.000787031	0.000712011	0.000561208	0.000665015	0.0310815	-0.629247	down
K10914	crp | CRP/FNR family transcriptional regulator, cyclic AMP receptor protein	0.0003861	0.000308878	0.000428073	0.000272184	0.000246189	0.000236443	0.000188892	0.000228849	0.0167537	-0.631913	down
K03106	SRP54, ffh | signal recognition particle subunit SRP54	0.000441161	0.000440343	0.000361097	0.000373602	0.000234015	0.000304963	0.000223077	0.000271814	0.00215282	-0.644555	down
K06889	K06889 | uncharacterized protein	0.000373335	0.000227444	0.000400661	0.000422514	0.000220087	0.000259327	0.000202311	0.00022265	0.0292617	-0.65491	down
K00286	proC | pyrroline-5-carboxylate reductase	0.000188462	0.000260483	0.000158422	0.000285009	0.000141111	0.000163607	0.000127371	0.00013129	0.0371246	-0.663546	down
K03446	emrB | MFS transporter, DHA2 family, multidrug resistance protein	0.000472636	0.000631182	0.000744344	0.000798405	0.000420988	0.000491255	0.000343023	0.000413878	0.020363	-0.665014	down
K02057	ABC.SS.P | simple sugar transport system permease protein	0.000185563	0.000285317	0.000213475	0.000230177	0.000180949	0.000160232	0.000116881	0.00011869	0.0183681	-0.665083	down
K07240	chrA | chromate transporter	0.000231992	0.00030366	0.000240396	0.000317331	0.000184391	0.000209965	0.00013794	0.000154289	0.00925422	-0.671283	down
K01835	pgm | phosphoglucomutase	0.000201942	0.000176446	0.000124104	0.000172337	0.000138011	0.000126471	6.62e-05	9.26e-05	0.0342514	-0.672903	down
K05367	pbpC | penicillin-binding protein 1C	0.000195298	0.000131129	0.000161172	0.000133347	9.53e-05	0.000139986	5.08e-05	0.000102795	0.049668	-0.675139	down
K03147	thiC | phosphomethylpyrimidine synthase	0.000590656	0.000551767	0.000444547	0.000558994	0.000368644	0.000378341	0.000301587	0.000294243	0.00202101	-0.676365	down
K03043	rpoB | DNA-directed RNA polymerase subunit beta	0.00118085	0.00152512	0.00100709	0.00145812	0.000857248	0.000812497	0.000630649	0.0009337	0.0122888	-0.677131	down
K04077	groEL, HSPD1 | chaperonin GroEL	0.00120855	0.00103557	0.000839671	0.000997593	0.000725415	0.000694391	0.000476514	0.000643827	0.00632004	-0.684145	down
K11085	msbA | ATP-binding cassette, subfamily B, bacterial MsbA	0.00014436	0.000198441	0.000144874	0.00024006	0.000136926	0.000128957	8.81e-05	9.83e-05	0.0379973	-0.686187	down
K00020	mmsB, HIBADH | 3-hydroxyisobutyrate dehydrogenase	0.000251246	0.000228691	0.000161036	0.000274304	0.000208397	0.000149792	8.93e-05	0.00011992	0.048589	-0.689819	down
K01297	ldcA | muramoyltetrapeptide carboxypeptidase	0.000170876	0.000216301	0.000186822	0.000161357	0.000115184	0.000100808	0.000103195	0.000136431	0.00295508	-0.690618	down
K01869	LARS, leuS | leucyl-tRNA synthetase	0.000673997	0.000726121	0.000360408	0.000499015	0.000336668	0.00035173	0.000278565	0.000420904	0.0492582	-0.70316	down
K00135	gabD | succinate-semialdehyde dehydrogenase / glutarate-semialdehyde dehydrogenase [EC:1.2.1.16 1.2.1.79 1.2.1.20]	0.000178415	0.000208548	0.000244363	0.000316694	0.000138997	0.000187625	0.000133289	0.000120393	0.0325384	-0.708109	down
K00052	leuB, IMDH | 3-isopropylmalate dehydrogenase	0.000393196	0.000374158	0.000299592	0.000361944	0.000201557	0.000217411	0.00021612	0.000234071	0.000599394	-0.717203	down
K02274	coxA | cytochrome c oxidase subunit I	0.000738246	0.00102116	0.000713636	0.00128022	0.000670716	0.00055527	0.000514609	0.000538776	0.037064	-0.719506	down
K01665	pabB | para-aminobenzoate synthetase component I	0.000102241	0.000143871	0.000159335	0.000190397	0.000110097	7.52e-05	9.09e-05	8.44e-05	0.0247827	-0.724547	down
K14287	ybdL | methionine transaminase	0.000125124	0.000101794	0.000125271	0.00010831	7.16e-05	8.98e-05	5.27e-05	6.39e-05	0.00351792	-0.728113	down
K01546	kdpA | K+-transporting ATPase ATPase A chain	0.000377617	0.000328344	0.000251638	0.000234403	0.000173297	0.000224699	0.00014258	0.00017432	0.019167	-0.737581	down
K03046	rpoC | DNA-directed RNA polymerase subunit beta'	0.00149411	0.00190415	0.0010845	0.00140084	0.000926149	0.000918871	0.000724389	0.00090054	0.0138707	-0.761786	down
K01465	URA4, pyrC | dihydroorotase	0.000506752	0.000302139	0.000448453	0.000472151	0.000237659	0.000295003	0.000220451	0.000264407	0.00988598	-0.765294	down
K15725	czcC | outer membrane protein, cobalt-zinc-cadmium efflux system	0.000142234	0.000122311	0.000149561	0.000234379	0.000122891	9.84e-05	8.4e-05	7.51e-05	0.0469008	-0.76959	down
K12340	tolC | outer membrane protein	0.000278108	0.000245526	0.000383603	0.000231578	0.000178482	0.00020926	0.000131274	0.000147938	0.0219934	-0.771874	down
K02314	dnaB | replicative DNA helicase	0.000525072	0.000407931	0.000632204	0.000513231	0.000313022	0.000321666	0.000204126	0.000376709	0.0101324	-0.773923	down
K08218	ampG | MFS transporter, PAT family, beta-lactamase induction signal transducer AmpG	0.000335161	0.000264953	0.000207733	0.000235696	0.000144356	0.000175665	0.000164653	0.000122904	0.010529	-0.780349	down
K01139	spoT | GTP diphosphokinase / guanosine-3',5'-bis(diphosphate) 3'-diphosphatase [EC:2.7.6.5 3.1.7.2]	0.000159056	0.000241499	0.000241198	0.000286663	0.000149201	0.000178572	7.46e-05	0.000137168	0.0302538	-0.783039	down
K01965	PCCA, pccA | propionyl-CoA carboxylase alpha chain	0.000104347	0.00012351	5.93e-05	0.000101882	5.47e-05	5.14e-05	6.11e-05	5.79e-05	0.0243016	-0.789349	down
K07259	dacB | serine-type D-Ala-D-Ala carboxypeptidase/endopeptidase (penicillin-binding protein 4) [EC:3.4.16.4 3.4.21.-]	0.000173038	0.000141228	0.000245498	0.000246124	0.000121033	0.000104613	0.000135634	0.000104317	0.0211579	-0.791498	down
K18979	queG | epoxyqueuosine reductase	0.000251046	0.000217254	0.000153629	0.000181023	0.000158849	0.0001159	8.9e-05	9.95e-05	0.017705	-0.793526	down
K02346	DPO4, dinB | DNA polymerase IV	0.000366799	0.000356847	0.000233372	0.000237214	0.000144697	0.000234741	0.000143632	0.000161865	0.0240909	-0.802044	down
K07577	K07577 | putative mRNA 3-end processing factor	7.65e-05	5.95e-05	9.03e-05	7.99e-05	4.74e-05	4.21e-05	3.44e-05	5.14e-05	0.00439293	-0.804648	down
K00341	nuoL | NADH-quinone oxidoreductase subunit L	0.000673183	0.000747268	0.000329703	0.000734479	0.000439267	0.000384428	0.000262044	0.000335405	0.0451798	-0.80598	down
K12410	npdA | NAD-dependent deacetylase	0.000102951	8.84e-05	0.000103757	0.000106822	5.62e-05	6.73e-05	3.9e-05	6.59e-05	0.00134518	-0.815382	down
K03111	ssb | single-strand DNA-binding protein	0.000513212	0.000273411	0.000419394	0.000323728	0.000200277	0.000220487	0.000209277	0.000239073	0.0218302	-0.815674	down
K00891	E2.7.1.71, aroK, aroL | shikimate kinase	0.000185237	0.00019185	0.000136577	0.000133806	6.21e-05	0.000119884	6.29e-05	0.00012179	0.0219638	-0.820315	down
K01902	sucD | succinyl-CoA synthetase alpha subunit	0.000462641	0.000336366	0.000214332	0.00036726	0.000230948	0.000216457	0.000156158	0.000176549	0.0321523	-0.823541	down
K00252	GCDH, gcdH | glutaryl-CoA dehydrogenase	0.000369233	0.000444747	0.000288774	0.00052326	0.000256719	0.000250861	0.000170231	0.000235722	0.0165306	-0.831811	down
K01494	dcd | dCTP deaminase	0.000229006	0.00012311	0.000228674	0.000229206	0.000102546	0.00015273	5.48e-05	0.000142146	0.0412961	-0.840884	down
K02194	ccmB | heme exporter protein B	0.000143691	0.00027837	0.000172258	0.000288628	0.000104385	0.000164468	0.000118321	0.000103104	0.0473694	-0.848727	down
K21420	bpt | leucyl-tRNA---protein transferase	9.36e-05	9.13e-05	0.000100597	5.03e-05	4.38e-05	7.14e-05	3.15e-05	3.84e-05	0.0393921	-0.859284	down
K07552	bcr, tcaB | MFS transporter, DHA1 family, multidrug resistance protein	0.000175086	0.000175208	0.000195126	0.000224228	0.000108377	0.000121925	7.29e-05	0.000117504	0.00162163	-0.871386	down
K03543	emrA | membrane fusion protein, multidrug efflux system	0.000560973	0.000454343	0.000643228	0.000702704	0.00034983	0.000407941	0.000274036	0.000256889	0.00584124	-0.873638	down
K02410	fliG | flagellar motor switch protein FliG	0.000238207	0.000222837	0.000156611	0.000334319	0.000118315	0.000130504	0.000130277	0.00013571	0.0250891	-0.886893	down
K03580	hepA | ATP-dependent helicase HepA	9.75e-05	0.000106684	8.32e-05	9.26e-05	6.52e-05	7.31e-05	1.66e-05	4.84e-05	0.0166892	-0.902328	down
K03527	ispH, lytB | 4-hydroxy-3-methylbut-2-en-1-yl diphosphate reductase	0.000269341	0.000203755	0.000181317	0.000182569	0.000100301	0.000144263	6.91e-05	0.000131662	0.0104399	-0.910335	down
K07507	mgtC | putative Mg2+ transporter-C (MgtC) family protein	9.83e-05	0.000124109	0.00019242	0.000220194	6.68e-05	9.03e-05	9.95e-05	8.1e-05	0.04455	-0.911494	down
K00325	pntB | NAD(P) transhydrogenase subunit beta	0.000467653	0.000476566	0.000335587	0.000406002	0.000235018	0.000282011	0.000178186	0.000197112	0.00251756	-0.917796	down
K02340	DPO3D1, holA | DNA polymerase III subunit delta	0.000289835	0.000281002	0.000200747	0.000224062	0.000108827	0.000183892	9.96e-05	0.000133198	0.00644696	-0.921895	down
K02483	K02483 | two-component system, OmpR family, response regulator	0.000253215	0.000291291	0.000367737	0.000375939	0.000206948	0.000219067	8.92e-05	0.000163071	0.0107998	-0.925371	down
K02257	COX10, ctaB, cyoE | heme o synthase	0.000329137	0.000238838	0.000350884	0.000490998	0.000185209	0.000197447	0.000147676	0.00021174	0.021247	-0.925918	down
K00067	rfbD, rmlD | dTDP-4-dehydrorhamnose reductase	0.000310775	0.000248658	0.000207457	0.000209892	0.000158246	0.000134135	0.000106617	0.000113441	0.004896	-0.930656	down
K00989	rph | ribonuclease PH	0.000342233	0.000192755	0.000194148	0.000350056	0.000141881	0.000155235	0.000124798	0.000143457	0.0279374	-0.932682	down
K10439	rbsB | ribose transport system substrate-binding protein	0.000172601	0.00028771	0.000297312	0.000284205	0.00015609	0.000132934	0.00016215	9.24e-05	0.00973453	-0.938569	down
K01241	amn | AMP nucleosidase	0.000223686	0.000144836	0.000126308	0.000158143	9.64e-05	0.000115862	4.55e-05	8.28e-05	0.0234186	-0.939106	down
K00362	nirB | nitrite reductase (NADH) large subunit	0.000148547	0.000234492	0.000278626	0.000231185	0.000138215	8.71e-05	0.000136226	0.000102034	0.0116095	-0.945615	down
K03496	parA, soj | chromosome partitioning protein	0.000629861	0.000475512	0.0010642	0.00093408	0.00048602	0.000441773	0.000329962	0.000348577	0.0371705	-0.950197	down
K07157	K07157 | uncharacterized protein	0.000114442	0.00026427	0.000174804	0.000212408	0.000118586	0.000108004	9.33e-05	7.49e-05	0.0305123	-0.956116	down
K02529	lacI, galR | LacI family transcriptional regulator	0.000893999	0.000828248	0.000720153	0.00066374	0.000478085	0.00049218	0.000238459	0.000372681	0.0028137	-0.973916	down
K05838	ybbN | putative thioredoxin	0.000125573	7.5e-05	0.00016063	0.000172114	7.29e-05	9.58e-05	2.97e-05	7.27e-05	0.0441241	-0.976168	down
K03652	MPG | DNA-3-methyladenine glycosylase	0.000139073	0.000187298	0.000261748	0.000145808	9.08e-05	7.78e-05	0.000104785	9.87e-05	0.0199848	-0.980004	down
K00705	malQ | 4-alpha-glucanotransferase	0.000172701	0.000150414	0.000189156	0.000129224	7.07e-05	7.84e-05	0.000109277	6.45e-05	0.00284609	-0.990453	down
K04566	lysK | lysyl-tRNA synthetase, class I	9.55e-05	7.26e-05	4.32e-05	8.15e-05	4.78e-05	3.56e-05	2.03e-05	4.34e-05	0.0276529	-0.993118	down
K00404	ccoN | cytochrome c oxidase cbb3-type subunit I	0.000278754	0.000265745	0.000237378	0.000228312	0.000141729	0.000172982	6.13e-05	0.000127708	0.00297621	-1.00393	down
K03185	ubiH | 2-octaprenyl-6-methoxyphenol hydroxylase	0.000132872	6.71e-05	0.000116066	0.00013862	5.3e-05	9.35e-05	1.53e-05	6.43e-05	0.046988	-1.00782	down
K10112	msmX, msmK, malK, sugC, ggtA, msiK | multiple sugar transport system ATP-binding protein	0.000343615	0.000254345	0.000288226	0.000386145	0.000159804	0.000166891	0.000143311	0.000160985	0.00165023	-1.01178	down
K10747	LIG1 | DNA ligase 1 [EC:6.5.1.1 6.5.1.6 6.5.1.7]	0.000308794	0.000344798	0.00014718	0.000251554	0.000130374	0.000144308	0.000108628	0.000136499	0.0228487	-1.01753	down
K02014	TC.FEV.OM | iron complex outermembrane recepter protein	0.0017301	0.00138067	0.00284896	0.00267244	0.00120788	0.00126308	0.000663711	0.0011238	0.0287887	-1.01939	down
K09948	K09948 | uncharacterized protein	5.78e-05	7.47e-05	8.22e-05	3.63e-05	4.56e-05	3.86e-05	1.14e-05	2.72e-05	0.0442299	-1.03138	down
K17723	preA | dihydropyrimidine dehydrogenase (NAD+) subunit PreA	9.58e-05	4.93e-05	5.52e-05	5.42e-05	2.68e-05	2.49e-05	3.32e-05	3.96e-05	0.0282548	-1.03152	down
K15371	GDH2 | glutamate dehydrogenase	0.000372824	0.000394643	0.000429966	0.00059447	0.000258049	0.00030439	0.000102707	0.000210552	0.0135214	-1.03299	down
K02221	yggT | YggT family protein	8.2e-05	0.000105145	0.000113997	0.000164333	6.47e-05	8e-05	2.82e-05	5.37e-05	0.0268562	-1.03856	down
K01637	E4.1.3.1, aceA | isocitrate lyase	0.000129066	0.000212868	0.000134277	0.000260415	0.000112191	0.000120105	4.39e-05	8.14e-05	0.0398631	-1.0426	down
K02843	waaF, rfaF | heptosyltransferase II	9.4e-05	0.000161633	0.000118943	8.2e-05	5.16e-05	5.35e-05	3.84e-05	7.53e-05	0.0211729	-1.06124	down
K08305	mltB | membrane-bound lytic murein transglycosylase B	0.000102506	0.000116873	0.000208012	0.000144671	5.66e-05	8.2e-05	5.57e-05	7.48e-05	0.0205927	-1.08803	down
K06044	treY, glgY | (1->4)-alpha-D-glucan 1-alpha-D-glucosylmutase	0.00016281	0.000124098	0.000124097	0.000223051	7.88e-05	8.26e-05	6.66e-05	6.99e-05	0.0120537	-1.08978	down
K04750	phnB | PhnB protein	0.000188843	0.000206155	0.000161221	0.00027185	9.8e-05	0.000123575	6.74e-05	9.75e-05	0.0055645	-1.09938	down
K03307	TC.SSS | solute:Na+ symporter, SSS family	0.000473746	0.000411015	0.000271735	0.000469056	0.000238662	0.000202212	0.000133841	0.000173001	0.00559562	-1.12037	down
K03820	lnt | apolipoprotein N-acyltransferase	0.000256019	0.000198927	0.000129198	0.000255943	9.69e-05	0.000117313	9e-05	8.13e-05	0.010614	-1.12376	down
K03273	gmhB | D-glycero-D-manno-heptose 1,7-bisphosphate phosphatase [EC:3.1.3.82 3.1.3.83]	0.00011044	5.3e-05	0.000159374	0.000128952	6.06e-05	4.63e-05	6.09e-05	3.89e-05	0.0375496	-1.12804	down
K03453	TC.BASS | bile acid:Na+ symporter, BASS family	9.86e-05	0.000132106	0.000125276	4.52e-05	4.7e-05	5.42e-05	3.28e-05	4.87e-05	0.0357416	-1.13478	down
K07649	tctE | two-component system, OmpR family, sensor histidine kinase TctE	0.00017925	0.000125104	0.000118981	0.000183887	9.17e-05	9.15e-05	1.93e-05	7.36e-05	0.0143775	-1.13703	down
K02056	ABC.SS.A | simple sugar transport system ATP-binding protein	8.61e-05	0.000227052	0.000209945	0.000248226	0.000103893	8.44e-05	6.75e-05	9.41e-05	0.0300052	-1.14042	down
K00375	K00375 | GntR family transcriptional regulator / MocR family aminotransferase	0.000452267	0.000265712	0.00042686	0.000382578	0.000211242	0.000210955	0.000105512	0.000162379	0.00492708	-1.14624	down
K03188	ureF | urease accessory protein	6.43e-05	0.00014907	0.000105803	0.000176408	5.88e-05	4.15e-05	6.46e-05	5.68e-05	0.034294	-1.16051	down
K08994	yneE, BEST | ion channel-forming bestrophin family protein	0.000105005	8.37e-05	0.00012867	0.000161619	5.37e-05	5.68e-05	6.51e-05	3.42e-05	0.00950078	-1.19099	down
K00019	E1.1.1.30, bdh | 3-hydroxybutyrate dehydrogenase	0.000173049	9.07e-05	0.000159586	0.000234623	7.87e-05	0.000102802	5.13e-05	5.52e-05	0.0271631	-1.19192	down
K01464	DPYS, dht, hydA | dihydropyrimidinase	0.000123363	0.000112017	0.000170382	0.000189317	7.83e-05	9.42e-05	2.62e-05	5.86e-05	0.0116614	-1.20963	down
K05712	mhpA | 3-(3-hydroxy-phenyl)propionate hydroxylase	8.65e-05	3.02e-05	6.61e-05	5.76e-05	3.51e-05	1.79e-05	1.42e-05	3.62e-05	0.0387121	-1.2172	down
K00405	ccoO | cytochrome c oxidase cbb3-type subunit II	0.00019161	0.000183391	0.000165341	0.000213951	7.61e-05	0.000125694	4.42e-05	7.7e-05	0.00151433	-1.22362	down
K00285	dadA | D-amino-acid dehydrogenase	0.000201751	0.000123521	0.000294621	0.000363026	0.000149258	0.000111062	5.07e-05	0.000108983	0.0464306	-1.22667	down
K11103	dctA | aerobic C4-dicarboxylate transport protein	0.000100953	0.000165379	0.000170569	0.000302701	6.31e-05	8.33e-05	9.41e-05	7.37e-05	0.0476944	-1.23507	down
K01610	E4.1.1.49, pckA | phosphoenolpyruvate carboxykinase (ATP)	0.00016898	9.93e-05	0.000123449	0.000132822	6.93e-05	6.84e-05	3.43e-05	5.06e-05	0.00399119	-1.23663	down
K01638	aceB, glcB | malate synthase	0.000287523	0.00016105	0.000163731	0.000275241	8.31e-05	0.000125659	5.65e-05	0.000104958	0.0136557	-1.26145	down
K01478	arcA | arginine deiminase	7.72e-05	5.12e-05	6.78e-05	6.86e-05	4.19e-05	2.17e-05	1.96e-05	2.72e-05	0.00198847	-1.26216	down
K06048	ybdK | carboxylate-amine ligase	0.000123218	0.000203136	9.75e-05	0.000111013	7.1e-05	4.73e-05	5.84e-05	4.55e-05	0.0186633	-1.26732	down
K01816	hyi, gip | hydroxypyruvate isomerase	0.000153257	9.8e-05	0.000169722	0.00010997	7.2e-05	5.95e-05	2.79e-05	5.79e-05	0.00695401	-1.28889	down
K00265	gltB | glutamate synthase (NADPH/NADH) large chain [EC:1.4.1.13 1.4.1.14]	0.000892873	0.00120253	0.00068659	0.00119665	0.00051167	0.000483876	0.000288237	0.000334359	0.00506566	-1.29794	down
K00459	ncd2, npd | nitronate monooxygenase	0.000425902	0.00018002	0.000343035	0.000634435	0.000200672	0.000155832	0.000144774	0.000140343	0.0487958	-1.30323	down
K02510	hpaI, hpcH | 4-hydroxy-2-oxoheptanedioate aldolase	0.000134555	7.82e-05	5.48e-05	0.000101027	5.15e-05	5.16e-05	1.62e-05	2.95e-05	0.0281905	-1.30861	down
K18299	mexF | multidrug efflux pump	0.000189872	0.000171839	0.000219555	0.000150888	7.25e-05	0.000108452	4.5e-05	6.85e-05	0.00139427	-1.31411	down
K00666	K00666 | fatty-acyl-CoA synthase	0.000282718	0.000350916	0.000588465	0.000487822	0.000226983	0.000180417	0.0001297	0.000149641	0.0118465	-1.31609	down
K01805	xylA | xylose isomerase	0.00011532	8.01e-05	0.000147402	0.000112888	6.06e-05	5.75e-05	2.06e-05	4.35e-05	0.00603748	-1.32259	down
K07039	K07039 | uncharacterized protein	0.00018923	0.000176696	0.000214532	0.000226387	0.000108106	0.000105176	1.96e-05	8.91e-05	0.00216407	-1.32531	down
K01706	gudD | glucarate dehydratase	3.74e-05	0.000110014	6.03e-05	9.11e-05	3.04e-05	4.63e-05	1.1e-05	2.98e-05	0.0424727	-1.34659	down
K21405	acoR | sigma-54 dependent transcriptional regulator, acetoin dehydrogenase operon transcriptional activator AcoR	0.000153479	0.000187332	0.000364483	0.000242409	0.000134087	6.32e-05	0.000110378	6.43e-05	0.0270986	-1.34927	down
K00874	kdgK | 2-dehydro-3-deoxygluconokinase	0.000120969	0.000167494	8.12e-05	0.000127112	4.88e-05	6.8e-05	4.3e-05	3.28e-05	0.00735214	-1.36698	down
K02609	paaA | ring-1,2-phenylacetyl-CoA epoxidase subunit PaaA	0.000110216	0.000169717	0.000153017	9.64e-05	7.65e-05	5.3e-05	2.9e-05	4.58e-05	0.00653549	-1.37353	down
K18300	oprN | outer membrane protein, multidrug efflux system	5.69e-05	7.29e-05	0.000117586	4.57e-05	1.86e-05	4.15e-05	1.76e-05	3.45e-05	0.0364689	-1.38525	down
K00822	E2.6.1.18 | beta-alanine--pyruvate transaminase	0.000155353	0.000153744	0.000110255	0.000148422	5.5e-05	5.9e-05	3.51e-05	6.75e-05	0.000450118	-1.39028	down
K02303	cobA | uroporphyrin-III C-methyltransferase	0.000116002	5.34e-05	0.000101671	0.000156898	5.48e-05	5.01e-05	2.11e-05	3.67e-05	0.0263843	-1.3953	down
K11444	wspR | two-component system, chemotaxis family, response regulator WspR	6.37e-05	4.63e-05	9.21e-05	4.15e-05	2.33e-05	2.44e-05	2.64e-05	1.59e-05	0.0165944	-1.43652	down
K03317	TC.CNT | concentrative nucleoside transporter, CNT family	9.72e-05	7.19e-05	4.57e-05	3.67e-05	2.75e-05	1.41e-05	2.32e-05	2.79e-05	0.0299966	-1.43992	down
K10441	rbsA | ribose transport system ATP-binding protein	0.000152926	0.000149171	0.000291542	0.000189756	0.000109634	7.78e-05	4.27e-05	5.8e-05	0.0141283	-1.443	down
K19339	nosR | NosR/NirI family transcriptional regulator, nitrous oxide reductase regulator	5.14e-05	4.05e-05	2.26e-05	2.19e-05	1.38e-05	1.93e-05	5.11e-06	1.15e-05	0.0316396	-1.45624	down
K02426	sufE | cysteine desulfuration protein SufE	0.000125304	0.000104903	0.000268983	0.000303652	8.06e-05	9.23e-05	4.12e-05	7.41e-05	0.0459832	-1.47805	down
K01676	E4.2.1.2A, fumA, fumB | fumarate hydratase, class I	0.000394404	0.000440664	0.000321788	0.00045727	0.000153531	0.000188018	5.48e-05	0.000176343	0.000905665	-1.49492	down
K21029	moeB | molybdopterin-synthase adenylyltransferase	5.98e-05	9.85e-05	0.000115755	0.00018111	4.18e-05	4.73e-05	4.27e-05	2.95e-05	0.0283939	-1.49664	down
K10716	kch, trkA, mthK, pch | voltage-gated potassium channel	0.000143182	6.88e-05	0.000243399	0.000131143	5.73e-05	6.41e-05	3.14e-05	5.48e-05	0.0422271	-1.49838	down
K02396	flgK | flagellar hook-associated protein 1 FlgK	0.000148955	0.000141191	0.000126404	0.000270063	7.2e-05	6.92e-05	2.72e-05	7.46e-05	0.0193264	-1.49854	down
K01055	pcaD | 3-oxoadipate enol-lactonase	8.04e-05	7.39e-05	9.06e-05	0.000167797	7.73e-05	2.45e-05	3.3e-05	1.11e-05	0.0431806	-1.5001	down
K01690	edd | phosphogluconate dehydratase	0.000128464	0.00014838	0.000264058	0.000292536	8.54e-05	0.000108847	3.47e-05	6.45e-05	0.0218353	-1.50597	down
K01682	acnB | aconitate hydratase 2 / 2-methylisocitrate dehydratase [EC:4.2.1.3 4.2.1.99]	0.000127361	0.000245055	0.000117483	0.00017266	9.41e-05	4.17e-05	4.09e-05	5.59e-05	0.0145268	-1.5102	down
K00851	E2.7.1.12, gntK, idnK | gluconokinase	0.000185331	0.000107689	0.000140161	4.98e-05	5.43e-05	5.46e-05	2.02e-05	4.03e-05	0.0382708	-1.51153	down
K03719	lrp | Lrp/AsnC family transcriptional regulator, leucine-responsive regulatory protein	0.000203841	0.000228523	0.000445341	0.000508627	0.000175735	0.00011655	7.5e-05	0.000118325	0.0295832	-1.5134	down
K03322	mntH | manganese transport protein	9.63e-05	0.000109845	7.91e-05	8.92e-05	4.47e-05	3.52e-05	2.63e-05	2.28e-05	0.000276826	-1.53738	down
K02050	ABC.SN.P | NitT/TauT family transport system permease protein	0.000361953	0.000204332	0.000435406	0.000566835	0.00017542	0.000121502	0.000133463	0.000109115	0.0155533	-1.53971	down
K03520	coxL, cutL | aerobic carbon-monoxide dehydrogenase large subunit	0.000350547	0.00031199	0.000265449	0.000253947	0.000134938	0.000155124	4.29e-05	7.14e-05	0.00133331	-1.54743	down
K02611	paaC | ring-1,2-phenylacetyl-CoA epoxidase subunit PaaC	7.99e-05	0.000143253	8.38e-05	4.42e-05	2.9e-05	4.32e-05	2.15e-05	2.54e-05	0.0330932	-1.55993	down
K11900	impC | type VI secretion system protein ImpC	0.000132485	0.000191836	0.000262968	0.00033406	8.09e-05	8.3e-05	6.84e-05	7.99e-05	0.0131786	-1.56128	down
K02416	fliM | flagellar motor switch protein FliM	0.000244774	0.000107254	0.000168009	0.000261041	7.01e-05	6.28e-05	5.19e-05	7.84e-05	0.0115654	-1.56931	down
K01744	aspA | aspartate ammonia-lyase	4.33e-05	8.85e-05	0.00010295	7.72e-05	3.58e-05	3.15e-05	1.33e-05	2.37e-05	0.00888603	-1.58058	down
K03113	EIF1, SUI1 | translation initiation factor 1	7.89e-05	3.83e-05	0.000118279	0.000102992	2.06e-05	2.45e-05	1.47e-05	5.3e-05	0.0270591	-1.58527	down
K07506	K07506 | AraC family transcriptional regulator	0.000116132	3.11e-05	0.000132691	0.000152057	2.39e-05	4.08e-05	2.98e-05	4.93e-05	0.038376	-1.5869	down
K13590	dgcB | diguanylate cyclase	0.000137247	0.000146728	0.000127142	7.97e-05	5.16e-05	4.02e-05	2.65e-05	4.09e-05	0.00189203	-1.62434	down
K03778	ldhA | D-lactate dehydrogenase	9.69e-05	4.51e-05	8.1e-05	5.52e-05	2.1e-05	3.25e-05	2.21e-05	1.42e-05	0.00908257	-1.63134	down
K03773	fklB | FKBP-type peptidyl-prolyl cis-trans isomerase FklB	0.00016292	8.55e-05	0.000287415	0.000179233	7.02e-05	5.38e-05	5.85e-05	4.53e-05	0.0271008	-1.65031	down
K01999	livK | branched-chain amino acid transport system substrate-binding protein	0.00108279	0.00128002	0.00057189	0.00157201	0.000429245	0.000381525	0.000333657	0.000288	0.0111753	-1.65361	down
K18930	dld | D-lactate dehydrogenase	0.000157634	0.00011901	0.000134989	4.62e-05	2.7e-05	5.25e-05	3.19e-05	3.39e-05	0.0195826	-1.65579	down
K22186	xylD | xylonate dehydratase	5.16e-05	0.000105352	0.000114181	5.69e-05	5.58e-05	3.18e-05	7.74e-06	7.3e-06	0.0297477	-1.67625	down
K03503	DPO5D, umuD | DNA polymerase V	9.59e-05	8.76e-05	0.00025713	0.000209522	3.76e-05	5.43e-05	6.4e-05	4.58e-05	0.0383998	-1.68857	down
K00558	DNMT1, dcm | DNA (cytosine-5)-methyltransferase 1	0.000175983	0.000230522	0.000299121	0.000278646	0.000150002	3.14e-05	7.64e-05	4.7e-05	0.0042412	-1.69118	down
K02484	K02484 | two-component system, OmpR family, sensor kinase	8.38e-05	0.000119776	0.000189249	0.000208718	5.54e-05	5.58e-05	4.79e-05	2.66e-05	0.0135036	-1.69569	down
K11741	sugE | quaternary ammonium compound-resistance protein SugE	0.000104336	0.000116284	0.000247206	0.000285209	9.36e-05	4.82e-05	3.36e-05	5.68e-05	0.0336414	-1.69735	down
K03406	mcp | methyl-accepting chemotaxis protein	0.000838479	0.000788977	0.00211865	0.00181257	0.000589653	0.000385077	0.000375925	0.00035958	0.0308984	-1.70055	down
K17317	gtsC, glcG | glucose/mannose transport system permease protein	1.97e-05	6.5e-05	0.000106999	0.000103495	2.37e-05	1.7e-05	1.82e-05	3.19e-05	0.0483132	-1.7009	down
K01997	livH | branched-chain amino acid transport system permease protein	0.000860673	0.00108616	0.000504798	0.00103959	0.000385561	0.00031875	0.000186263	0.0001685	0.00518848	-1.72093	down
K05559	phaA | multicomponent K+:H+ antiporter subunit A	5.41e-05	5.61e-05	7.33e-05	5.81e-05	1.88e-05	1.99e-05	1.17e-05	2.23e-05	0.000139783	-1.73259	down
K02280	cpaC, rcpA | pilus assembly protein CpaC	8.14e-05	0.000108945	0.000154482	0.000152251	7.27e-05	3.83e-05	1.49e-05	2.33e-05	0.0072555	-1.73622	down
K01996	livF | branched-chain amino acid transport system ATP-binding protein	0.000797791	0.000574552	0.000272316	0.00080625	0.000249026	0.000202054	0.000114384	0.000170015	0.0157415	-1.73656	down
K02052	ABC.SP.A | putative spermidine/putrescine transport system ATP-binding protein	0.000102259	0.000270646	0.00015475	0.000266334	9.62e-05	9.42e-05	1.1e-05	3.56e-05	0.0251015	-1.74423	down
K02071	metN | D-methionine transport system ATP-binding protein	6.06e-05	0.00012337	0.000230212	0.000234322	7e-05	3.8e-05	3.33e-05	5.15e-05	0.0389145	-1.75001	down
K09889	yjgA | ribosome-associated protein	0.000212928	0.000103037	0.000178378	0.00015293	5.54e-05	7.94e-05	1.6e-05	4.15e-05	0.0052816	-1.75102	down
K11959	urtA | urea transport system substrate-binding protein	0.000297516	0.0001792	0.000231861	0.000306651	0.000114602	7.1e-05	4.99e-05	6.4e-05	0.00163522	-1.76117	down
K11907	vasG, clpV | type VI secretion system protein VasG	0.00033806	0.000170246	0.000170189	0.000457403	0.000117558	9.77e-05	4e-05	7.94e-05	0.0318588	-1.76307	down
K01684	dgoD | galactonate dehydratase	0.000189349	0.000150751	0.00016592	0.000334208	0.000103117	6.18e-05	3.08e-05	5.17e-05	0.0162337	-1.76384	down
K00138	aldB | aldehyde dehydrogenase	7.38e-05	0.000180451	0.000176003	0.000195598	5.35e-05	3.07e-05	4.56e-05	5.4e-05	0.00806032	-1.76768	down
K14261	alaC | alanine-synthesizing transaminase	9.88e-05	7.27e-05	6.77e-05	3.16e-05	3.46e-05	2.07e-05	8.52e-06	1.56e-05	0.0182867	-1.76965	down
K08191	exuT | MFS transporter, ACS family, hexuronate transporter	0.000199792	0.000129743	0.000237219	0.000207928	5.51e-05	5.74e-05	5.58e-05	5.88e-05	0.000958632	-1.77028	down
K16238	eat, eutP | ethanolamine permease	8.8e-05	9.72e-05	0.000221372	0.000113825	4.03e-05	4.64e-05	2.88e-05	3.66e-05	0.0252896	-1.77459	down
K18298	mexE | membrane fusion protein, multidrug efflux system	7.74e-05	4.16e-05	0.000105444	0.000125797	2.3e-05	4.63e-05	8.04e-06	2.5e-05	0.0206414	-1.77498	down
K00066	algD | GDP-mannose 6-dehydrogenase	5.47e-05	3.95e-05	0.000117191	7.56e-05	2.82e-05	1.9e-05	1.54e-05	2.03e-05	0.0243674	-1.79156	down
K02053	ABC.SP.P | putative spermidine/putrescine transport system permease protein	0.000127312	0.000149614	0.000139169	0.000324508	6.9e-05	8.76e-05	9.5e-06	4.61e-05	0.0373896	-1.80328	down
K06163	phnJ | alpha-D-ribose 1-methylphosphonate 5-phosphate C-P lyase	6.87e-05	4.76e-05	4.11e-05	2.07e-05	1.67e-05	2.34e-05	1.68e-06	8.92e-06	0.0270496	-1.81263	down
K03769	ppiC | peptidyl-prolyl cis-trans isomerase C	0.000188871	8.99e-05	0.00020059	0.000243148	7.52e-05	3.94e-05	4.5e-05	4.5e-05	0.00821996	-1.82021	down
K01560	E3.8.1.2 | 2-haloacid dehalogenase	9.61e-05	8.51e-05	0.000110847	0.000193566	3.32e-05	5.09e-05	3.1e-05	2.24e-05	0.0138992	-1.82038	down
K12574	rnj | ribonuclease J	6.75e-05	9e-05	2.89e-05	3.04e-05	7.31e-06	2.56e-05	1.05e-05	1.76e-05	0.0452036	-1.82925	down
K01479	hutG | formiminoglutamase	8.62e-05	7.92e-05	8.4e-05	0.000155236	3.17e-05	3.24e-05	2.62e-05	2.35e-05	0.00718252	-1.83012	down
K11890	impM | type VI secretion system protein ImpM	3.94e-05	5.12e-05	9.75e-05	6.49e-05	1.34e-05	3.54e-05	7.1e-06	1.46e-05	0.0171453	-1.84344	down
K03776	aer | aerotaxis receptor	5.81e-05	4.65e-05	7.46e-05	2.54e-05	1.87e-05	1.48e-05	9.45e-06	1.4e-05	0.0126504	-1.84504	down
K07118	K07118 | uncharacterized protein	8.54e-05	5.79e-05	8.29e-05	0.00012668	3.25e-05	2.47e-05	1.84e-05	2.26e-05	0.00468502	-1.84538	down
K01998	livM | branched-chain amino acid transport system permease protein	0.00108471	0.000742549	0.000377425	0.000893431	0.00028712	0.000236616	0.0001579	0.000170475	0.0103782	-1.86228	down
K01785	galM, GALM | aldose 1-epimerase	0.000345795	0.000298813	0.000244065	0.000427432	0.000118344	9.6e-05	5.92e-05	8.79e-05	0.00108891	-1.86443	down
K01995	livG | branched-chain amino acid transport system ATP-binding protein	0.000798704	0.000486669	0.000408215	0.000674374	0.000205724	0.000159936	0.00010396	0.000173175	0.00322579	-1.88122	down
K03670	mdoG | periplasmic glucans biosynthesis protein	0.000125868	0.000148097	0.000219836	0.000231823	8.96e-05	5.71e-05	1.04e-05	3.71e-05	0.00520013	-1.90168	down
K14475	ICP | inhibitor of cysteine peptidase	5.11e-05	3.79e-05	8.21e-05	3.13e-05	1.11e-05	2.11e-05	9.32e-06	1.19e-05	0.0182349	-1.92176	down
K21062	lhpC | 1-pyrroline-4-hydroxy-2-carboxylate deaminase	5.4e-05	0.000134255	0.000104706	3.28e-05	2.36e-05	2.55e-05	1.56e-05	2.12e-05	0.0420195	-1.92308	down
K12979	lpxO | beta-hydroxylase	0.000216594	0.000184092	0.00022472	0.000294291	8.05e-05	9.18e-05	2.25e-05	4.61e-05	0.000933178	-1.93272	down
K01729	algL | poly(beta-D-mannuronate) lyase	5.24e-05	8.5e-05	0.000100425	0.000100511	3.11e-05	2.64e-05	1.18e-05	1.9e-05	0.00207904	-1.93797	down
K06919	K06919 | putative DNA primase/helicase	0.000222628	0.000220556	9.13e-05	0.000359476	8.46e-05	8.05e-05	1.37e-05	4.77e-05	0.026713	-1.9807	down
K00433	cpo | non-heme chloroperoxidase	2.04e-05	2.45e-05	6.74e-05	3.3e-05	7.03e-06	1.55e-05	5.99e-06	8.21e-06	0.0471595	-1.984	down
K17315	gtsA, glcE | glucose/mannose transport system substrate-binding protein	3.49e-05	7.41e-05	0.000101689	0.000162576	4.42e-05	1.35e-05	1.73e-05	1.88e-05	0.0454028	-1.99254	down
K07233	pcoB, copB | copper resistance protein B	0.000161707	4.93e-05	0.00029849	0.000261065	5.36e-05	6.62e-05	1.88e-05	5.43e-05	0.0437934	-1.99806	down
K12511	tadC | tight adherence protein C	7.47e-05	9.98e-05	8.82e-05	0.000239443	3.5e-05	3.83e-05	2.14e-05	3.01e-05	0.0497278	-2.00848	down
K02049	ABC.SN.A | NitT/TauT family transport system ATP-binding protein	0.000750934	0.000355057	0.000398828	0.000857368	0.000190422	0.000167771	9.24e-05	0.000136448	0.0130551	-2.00859	down
K10440	rbsC | ribose transport system permease protein	6.13e-05	0.000294696	0.000264739	0.00016323	4.79e-05	5.98e-05	2.24e-05	6.2e-05	0.033176	-2.02893	down
K02398	flgM | negative regulator of flagellin synthesis FlgM	5.92e-05	9.17e-05	6.85e-05	0.000128622	2.69e-05	2.69e-05	2.11e-06	2.86e-05	0.00761895	-2.04198	down
K02282	cpaE, tadZ | pilus assembly protein CpaE	0.000133238	0.000126395	9.49e-05	0.000222987	6.92e-05	2.87e-05	1.45e-05	2.74e-05	0.0106547	-2.04651	down
K19954	adh1 | alcohol dehydrogenase	7.98e-05	4.51e-05	7.74e-05	7.8e-05	1.87e-05	1.64e-05	1.17e-05	2.09e-05	0.000810172	-2.04974	down
K10548	ABC.GGU.A, gguA | putative multiple sugar transport system ATP-binding protein	2.49e-05	3.63e-05	3.01e-05	7.14e-05	1.15e-05	1.05e-05	9.13e-06	8.08e-06	0.0262259	-2.05292	down
K07746	parD1_3_4 | antitoxin ParD1/3/4	3.87e-05	6.93e-05	5.57e-05	0.000108015	1.72e-05	2.17e-05	7.81e-06	1.83e-05	0.0139161	-2.06336	down
K00042	garR, glxR | 2-hydroxy-3-oxopropionate reductase	0.000101103	3.33e-05	6.46e-05	0.000150988	2.84e-05	2.98e-05	1.41e-05	1.13e-05	0.0413703	-2.06574	down
K03312	gltS | glutamate:Na+ symporter, ESS family	3.51e-05	3.31e-05	7.29e-05	5.24e-05	4.6e-06	9.6e-06	2.01e-06	3e-05	0.0167854	-2.06606	down
K02054	ABC.SP.P1 | putative spermidine/putrescine transport system permease protein	8.13e-05	0.000107874	0.000212865	0.000191712	3.93e-05	4.9e-05	1.36e-05	3.96e-05	0.0135919	-2.06906	down
K09883	cobT | cobaltochelatase CobT	0.000118085	3.42e-05	5.14e-05	5.94e-05	5.74e-06	3.45e-05	6.13e-06	1.6e-05	0.0415405	-2.0766	down
K07028	K07028 | uncharacterized protein	8.75e-05	8.59e-05	0.000122734	0.000132503	3.16e-05	2.32e-05	1.9e-05	2.78e-05	0.00055812	-2.07686	down
K00449	pcaH | protocatechuate 3,4-dioxygenase, beta subunit	3.36e-05	6.42e-05	9.5e-05	9.65e-05	3.29e-05	1.69e-05	4e-06	1.42e-05	0.0137073	-2.08896	down
K06151	E1.1.99.3A | gluconate 2-dehydrogenase alpha chain	5.88e-05	3.9e-05	0.000107176	0.000147777	2.04e-05	3.26e-05	9.52e-06	1.97e-05	0.0350041	-2.1011	down
K01584	adiA | arginine decarboxylase	5.96e-05	6.66e-05	8.37e-05	0.000140172	3.74e-05	2.17e-05	1e-05	1.24e-05	0.013141	-2.10278	down
K02415	fliL | flagellar FliL protein	0.000185859	0.000101825	0.000276435	0.000253768	5.92e-05	4.58e-05	4.46e-05	4.05e-05	0.00730851	-2.10514	down
K07250	gabT | 4-aminobutyrate aminotransferase / (S)-3-amino-2-methylpropionate transaminase [EC:2.6.1.19 2.6.1.22]	5.85e-05	6.43e-05	4.58e-05	3.16e-05	1.66e-05	1.85e-05	2.6e-06	8.82e-06	0.00324984	-2.10552	down
K16074	zntB | zinc transporter	0.00022914	4.47e-05	0.000160505	0.000292956	4.89e-05	4.53e-05	4.99e-05	2.49e-05	0.0400019	-2.10553	down
K13896	yejF | microcin C transport system ATP-binding protein	5.7e-05	5.39e-05	0.000138451	0.000118757	1.84e-05	3.46e-05	1.53e-05	1.72e-05	0.0182079	-2.10613	down
K09967	K09967 | uncharacterized protein	5.5e-05	4.02e-05	9.44e-05	8.37e-05	8.4e-06	3.91e-05	2.28e-06	1.26e-05	0.0123457	-2.13133	down
K10680	nemA | N-ethylmaleimide reductase	8.16e-05	0.000139706	0.00016257	0.000336501	3.93e-05	1.82e-05	4.94e-05	5.75e-05	0.0462627	-2.13154	down
K10117	msmE | raffinose/stachyose/melibiose transport system substrate-binding protein	9.9e-05	9.22e-05	0.000126862	0.000263376	2.8e-05	5.31e-05	1.88e-05	3.25e-05	0.032926	-2.13472	down
K05308	gnaD | gluconate/galactonate dehydratase	3.36e-05	2.08e-05	7.36e-06	1.4e-05	6.72e-06	4.74e-06	1.38e-06	4.3e-06	0.0425698	-2.14407	down
K01555	FAH, fahA | fumarylacetoacetase	0.000160362	5.03e-05	0.000166154	6.99e-05	1.55e-05	3.25e-05	1.65e-05	3.64e-05	0.0299575	-2.14643	down
K02051	ABC.SN.S | NitT/TauT family transport system substrate-binding protein	0.000628544	0.000292474	0.000511557	0.000475843	0.000188712	0.000115303	3.29e-05	9.18e-05	0.00293958	-2.15429	down
K19577	ydhP | MFS transporter, DHA1 family, inner membrane transport protein	8.41e-05	0.000107017	0.000291583	0.000337153	5.49e-05	5.72e-05	1.32e-05	5.8e-05	0.0497482	-2.16116	down
K02298	cyoB | cytochrome o ubiquinol oxidase subunit I	0.000340713	0.000269047	0.000310644	0.000688252	0.000122589	5.79e-05	5e-05	0.000128943	0.0194704	-2.16207	down
K01631	dgoA | 2-dehydro-3-deoxyphosphogalactonate aldolase	3.41e-05	4.76e-05	9.27e-05	9.62e-05	1.91e-05	2.91e-05	5.21e-06	6.01e-06	0.0197151	-2.18714	down
K15578	nrtC, nasD | nitrate/nitrite transport system ATP-binding protein	0.000129129	0.000108953	7.19e-05	9.22e-05	3.53e-05	3.1e-05	1.15e-05	8.86e-06	0.00128901	-2.21441	down
K11902	impA | type VI secretion system protein ImpA	4.29e-05	5.69e-05	9.06e-05	0.000161934	1.88e-05	2.93e-05	1.51e-05	1.22e-05	0.0417734	-2.22431	down
K03710	K03710 | GntR family transcriptional regulator	0.000280615	0.000244517	0.000457808	0.000413546	0.000133196	7.58e-05	3.77e-05	5.1e-05	0.0025773	-2.22989	down
K01708	garD | galactarate dehydratase	2.75e-05	0.000109465	6.75e-05	6.26e-05	1.79e-05	1.37e-05	7.55e-06	1.77e-05	0.0211716	-2.23196	down
K17224	soxB | sulfur-oxidizing protein SoxB	6.16e-05	3.94e-05	3.33e-05	7.98e-05	1.64e-05	1.97e-05	1.83e-06	7.62e-06	0.0101957	-2.23276	down
K06145	gntR | LacI family transcriptional regulator, gluconate utilization system Gnt-I transcriptional repressor	5.88e-05	0.000172455	0.000167508	0.000257135	4.29e-05	5.21e-05	1.13e-05	3.32e-05	0.0209821	-2.23321	down
K01523	hisE | phosphoribosyl-ATP pyrophosphohydrolase	9.81e-05	6.09e-05	0.000110483	0.00012823	3.82e-05	2.64e-05	6.14e-06	1.31e-05	0.00264341	-2.24602	down
K09969	aapJ, bztA | general L-amino acid transport system substrate-binding protein	0.000148789	0.000179977	0.000218554	8.7e-05	4.54e-05	2.83e-05	2.88e-05	3.11e-05	0.00430194	-2.24729	down
K00151	hpaE, hpcC | 5-carboxymethyl-2-hydroxymuconic-semialdehyde dehydrogenase	0.000133567	9.17e-05	0.000105349	9e-05	3.13e-05	2.11e-05	6.39e-06	2.92e-05	0.000363381	-2.25709	down
K16898	addA | ATP-dependent helicase/nuclease subunit A [EC:3.1.-.- 3.6.4.12]	6.16e-05	0.000116964	5.11e-05	0.000125962	1.83e-05	2.54e-05	9.08e-06	2.13e-05	0.0107957	-2.2632	down
K17722	preT | dihydropyrimidine dehydrogenase (NAD+) subunit PreT	8.73e-05	8.69e-05	0.000115209	4.84e-05	1.88e-05	1.68e-05	1.45e-05	1.99e-05	0.00282097	-2.27078	down
K02614	paaI | acyl-CoA thioesterase	0.000122619	3.47e-05	9.99e-05	0.000142597	1.87e-05	1.81e-05	1.72e-05	2.86e-05	0.0151859	-2.27512	down
K05560	phaC | multicomponent K+:H+ antiporter subunit C	2.33e-05	6.49e-05	6.07e-05	4.33e-05	2.32e-05	1.41e-05	9.59e-07	1.28e-06	0.0128452	-2.28126	down
K13895	yejE | microcin C transport system permease protein	8.95e-05	0.000196707	0.000133335	0.000196298	4.17e-05	3.5e-05	9.62e-06	3.98e-05	0.00408378	-2.28776	down
K01581	E4.1.1.17, ODC1, speC, speF | ornithine decarboxylase	0.000167874	0.000266468	0.000203385	0.00020874	6.05e-05	4.02e-05	3.81e-05	3.43e-05	0.000214046	-2.28985	down
K04719	bluB | 5,6-dimethylbenzimidazole synthase	6.12e-06	4.54e-05	6.16e-05	6.88e-05	4.96e-06	1.3e-05	0	1.92e-05	0.0482627	-2.29148	down
K13584	ctrA | two-component system, cell cycle response regulator CtrA	0.000206722	0.000162253	0.000104188	7.63e-05	3.26e-05	3.36e-05	1.83e-05	2.65e-05	0.00982888	-2.30746	down
K09882	cobS | cobaltochelatase CobS	0.00036315	0.00015103	0.00015596	0.000145539	4.22e-05	6.54e-05	3.12e-05	2.3e-05	0.0230308	-2.33379	down
K02624	pcaR | IclR family transcriptional regulator, pca regulon regulatory protein	0.00017072	4.59e-05	0.000138596	0.000215917	5.74e-05	2.96e-05	1.1e-05	1.45e-05	0.0222845	-2.3439	down
K11895	impH, vasB | type VI secretion system protein ImpH	0.000130509	7.62e-05	0.00024271	0.0002835	4.77e-05	5.18e-05	1.3e-05	3.11e-05	0.0237276	-2.3516	down
K12510	tadB | tight adherence protein B	0.000133658	9.64e-05	0.000181447	0.000208277	6.64e-05	3.07e-05	5.99e-06	1.82e-05	0.00439146	-2.3533	down
K13893	yejA | microcin C transport system substrate-binding protein	0.000197739	0.000145989	0.000190141	0.000264677	6.84e-05	4.09e-05	8.48e-06	3.77e-05	0.00108232	-2.36065	down
K00481	pobA | p-hydroxybenzoate 3-monooxygenase	5.33e-05	7.74e-05	8.92e-05	0.000200867	4.02e-05	2.18e-05	5.68e-06	1.41e-05	0.0450233	-2.3632	down
K13894	yejB | microcin C transport system permease protein	9.31e-05	0.000136333	0.000114596	0.000164974	3.59e-05	3.45e-05	5.37e-06	2.27e-05	0.000907762	-2.36992	down
K11897	impF | type VI secretion system protein ImpF	4.26e-05	7.58e-05	9.93e-05	0.000105505	3.3e-05	8.25e-06	6.06e-06	1.42e-05	0.00557103	-2.39356	down
K03303	lctP | lactate permease	2.9e-05	0.000100229	0.000185727	0.000155589	4.25e-05	1.88e-05	1.16e-05	1.55e-05	0.0346977	-2.41221	down
K02300	cyoD | cytochrome o ubiquinol oxidase subunit IV	9.59e-05	8.66e-05	0.000166194	8.48e-05	2.89e-05	1.55e-05	8.32e-06	2.85e-05	0.00463377	-2.41611	down
K13875	K13875, araC | L-arabonate dehydrase	8.53e-05	0.00010324	8.07e-05	0.000166091	2.96e-05	1.73e-05	1.47e-05	1.99e-05	0.00441742	-2.41724	down
K13929	mdcA | malonate decarboxylase alpha subunit	2.34e-05	0.000103698	6.68e-05	8.59e-05	2.09e-05	6.82e-06	1.33e-05	1.12e-05	0.017433	-2.42171	down
K22131	otnI | 2-dehydrotetronate isomerase	0.000118226	5.39e-05	7.38e-05	9.48e-05	2.29e-05	2.58e-05	6.84e-06	7.86e-06	0.00324909	-2.42606	down
K09924	K09924 | uncharacterized protein	0.00010768	2.85e-05	7.85e-05	0.000123857	2.18e-05	2.49e-05	4.05e-06	1.07e-05	0.0180488	-2.46183	down
K00101	lldD | L-lactate dehydrogenase (cytochrome)	0.000142387	0.0002388	0.000138246	0.000122079	3.74e-05	2.73e-05	2.01e-05	3.11e-05	0.00267808	-2.4686	down
K02042	phnE | phosphonate transport system permease protein	5.58e-05	4.49e-05	0.000130136	0.00012567	3.84e-05	1.39e-05	7.22e-06	4.79e-06	0.0219333	-2.47081	down
K05805	creA | CreA protein	9.31e-05	8.79e-05	0.000140682	0.00010686	3.2e-05	1.98e-05	2.87e-06	2.14e-05	0.000573667	-2.49404	down
K05921	hpaG | 5-oxopent-3-ene-1,2,5-tricarboxylate decarboxylase / 2-hydroxyhepta-2,4-diene-1,7-dioate isomerase [EC:4.1.1.68 5.3.3.-]	5.79e-05	6.59e-05	0.000157267	0.000209974	5.12e-05	2.31e-05	9.93e-06	2.35e-06	0.0386109	-2.50374	down
K13796	cobZ, tcuA | tricarballylate dehydrogenase	3.07e-05	2.85e-05	2.49e-05	3.69e-05	0	1.86e-05	1.26e-06	1.44e-06	0.00275011	-2.50608	down
K11896	impG, vasA | type VI secretion system protein ImpG	0.000148542	0.000196831	0.000446173	0.000516849	9.27e-05	6.87e-05	2.38e-05	4.49e-05	0.0263446	-2.50747	down
K01740	metY | O-acetylhomoserine (thiol)-lyase	0.000180647	0.000147116	6.39e-05	0.000152026	3.03e-05	2.51e-05	1.33e-05	2.58e-05	0.00444934	-2.5244	down
K12369	dppB | dipeptide transport system permease protein	9.77e-05	3.73e-05	9.43e-05	0.000173994	1.62e-05	2.08e-05	6.98e-06	2.53e-05	0.0256665	-2.54132	down
K10561	rhaQ | rhamnose transport system permease protein	7.64e-05	3.42e-05	6.72e-05	8.62e-05	9.26e-06	2.13e-05	4.62e-06	1e-05	0.00359909	-2.54678	down
K00832	tyrB | aromatic-amino-acid transaminase	0.000191649	0.000185869	0.000122059	0.000262496	5.06e-05	2.82e-05	1.34e-05	3.68e-05	0.00179475	-2.56256	down
K13933	mdcE | malonate decarboxylase gamma subunit	5.08e-05	1.92e-05	6.17e-05	6.63e-05	4.42e-06	2.1e-05	2.13e-06	5.83e-06	0.011415	-2.56844	down
K13928	mdcR | LysR family transcriptional regulator, malonate utilization transcriptional regulator	4.35e-06	0.000106802	0.000115842	9.8e-05	2.19e-05	2.04e-05	6.56e-06	5.81e-06	0.0420813	-2.57159	down
K22296	nicR | MarR family transcriptional regulator, lower aerobic nicotinate degradation pathway regulator	1.2e-05	2.22e-05	2.42e-05	2.99e-05	4.78e-06	7.23e-06	0	2.63e-06	0.00385193	-2.5925	down
K01496	hisI | phosphoribosyl-AMP cyclohydrolase	5.78e-05	0.000169297	0.000293108	0.000188298	4.45e-05	3.96e-05	2.1e-05	1.23e-05	0.0231428	-2.59334	down
K07451	mcrA | 5-methylcytosine-specific restriction enzyme A	4.7e-05	0.000172953	8.07e-05	0.000236757	2.1e-05	3e-05	5.4e-06	3.22e-05	0.0425188	-2.60064	down
K22252	tld | GDP-6-deoxy-D-talose 4-dehydrogenase	4.89e-05	5.71e-05	1.7e-05	7.99e-05	9.4e-06	1.6e-05	3.95e-06	4.08e-06	0.0190701	-2.60155	down
K14274	xylC | xylonolactonase	4.33e-05	0.000112055	0.000150099	0.000144279	4.84e-05	1.08e-05	3.4e-06	1.14e-05	0.0122033	-2.60347	down
K06152	E1.1.99.3G | gluconate 2-dehydrogenase gamma chain	4.54e-05	3.93e-05	0.000123846	0.000103407	1.06e-05	2.09e-05	8.71e-07	1.78e-05	0.0226732	-2.6364	down
K07080	K07080 | uncharacterized protein	0.000110862	0.000177672	5.73e-05	3.48e-05	2e-05	2.19e-05	8.55e-06	9.79e-06	0.0462381	-2.65961	down
K15555	ssuB | sulfonate transport system ATP-binding protein	6.58e-05	9.39e-05	0.000178428	0.000147509	2.71e-05	1.58e-05	7.89e-06	2.57e-05	0.00749261	-2.66654	down
K06923	K06923 | uncharacterized protein	0.000158717	8.56e-05	0.000135515	0.000172923	4.28e-05	2.28e-05	7.22e-06	1.42e-05	0.00133021	-2.66722	down
K01607	pcaC | 4-carboxymuconolactone decarboxylase	0.000199461	3.78e-05	0.00020951	0.000285932	5.97e-05	2.99e-05	1.3e-05	1.26e-05	0.027509	-2.66909	down
K21645	hypT, qseD | LysR family transcriptional regulator, hypochlorite-specific transcription factor HypT	3.72e-05	6.45e-05	0.000155045	0.000191846	3.06e-05	2.63e-05	4.14e-06	7.79e-06	0.0433413	-2.70429	down
K03774	slpA | FKBP-type peptidyl-prolyl cis-trans isomerase SlpA	5.53e-05	3.42e-05	0.000100103	0.000101259	1.26e-05	2.18e-05	2.26e-06	7.89e-06	0.0116885	-2.70684	down
K07793	tctA | putative tricarboxylic transport membrane protein	0.000160461	4.13e-05	0.000157051	7.77e-05	1.66e-05	2.68e-05	1e-05	1.32e-05	0.0211168	-2.71243	down
K04691	hhoB, degS | serine protease DegS	2.6e-05	2.55e-05	7.96e-05	9e-05	1.45e-05	7.11e-06	5.65e-07	1.14e-05	0.0361511	-2.71924	down
K10001	gltI, aatJ | glutamate/aspartate transport system substrate-binding protein	0.000266781	0.000153758	0.000181594	0.000355044	8.62e-05	2.03e-05	1.55e-05	2.28e-05	0.00573346	-2.72472	down
K05819	mhpT | MFS transporter, AAHS family, 3-hydroxyphenylpropionic acid transporter	2.59e-05	1.6e-05	1.89e-05	2.15e-05	5.17e-06	4.17e-06	2.13e-06	9.46e-07	0.000276571	-2.72869	down
K11961	urtC | urea transport system permease protein	7.48e-05	0.000137499	0.000145331	0.000256562	1.47e-05	3.64e-05	1.52e-05	2.57e-05	0.0140922	-2.73898	down
K10003	gltJ, aatQ | glutamate/aspartate transport system permease protein	2.34e-05	5.43e-05	0.000136325	0.00011587	3.12e-05	6.37e-06	5.22e-06	6.61e-06	0.0410251	-2.73942	down
K02012	afuA, fbpA | iron(III) transport system substrate-binding protein	0.000205534	6.18e-05	0.000354168	0.000252382	3.58e-05	5.48e-05	1.19e-05	2.44e-05	0.0227924	-2.78375	down
K07659	ompR | two-component system, OmpR family, phosphate regulon response regulator OmpR	0.000135869	0.000136329	0.00014563	0.000112745	2.36e-05	2.51e-05	1.12e-05	1.7e-05	6.16e-06	-2.7865	down
K17321	glpV | glycerol transport system substrate-binding protein	0.000130466	0.00011398	9.45e-05	0.000165177	3.24e-05	1.37e-05	7.85e-06	1.91e-05	0.000498637	-2.78682	down
K13931	mdcC | malonate decarboxylase delta subunit	1.33e-05	7.4e-05	0.000104647	9.96e-05	2.86e-05	9.27e-06	0	4.37e-06	0.0292958	-2.78705	down
K00305	soxG | sarcosine oxidase, subunit gamma	1.26e-05	4.4e-05	9.41e-05	7.08e-05	1.9e-05	2.45e-06	7.53e-06	3.07e-06	0.0387291	-2.78891	down
K01884	cysS1 | cysteinyl-tRNA synthetase, unknown class	1.92e-05	1.19e-05	8.39e-06	3.19e-05	3.83e-06	5.41e-06	1.05e-06	0	0.0288622	-2.79448	down
K11963	urtE | urea transport system ATP-binding protein	0.000212652	7.79e-05	0.000102641	9.18e-05	2.47e-05	1.32e-05	1.33e-05	1.79e-05	0.0153521	-2.81121	down
K13934	mdcG | phosphoribosyl-dephospho-CoA transferase	2.67e-05	2.48e-05	9.06e-05	0.000100059	2.12e-05	1.05e-05	0	2.63e-06	0.0461743	-2.81841	down
K11960	urtB | urea transport system permease protein	0.000344604	0.000137258	0.000237849	4.91e-05	2.72e-05	4.58e-05	1.27e-05	2.29e-05	0.0421677	-2.8236	down
K05813	ugpB | sn-glycerol 3-phosphate transport system substrate-binding protein	0.000124174	0.000166636	3.49e-05	0.000157559	3.5e-05	2.85e-05	6.51e-07	3.83e-06	0.0160165	-2.82962	down
K16087	TC.FEV.OM3, tbpA, hemR, lbpA, hpuB, bhuR, hugA, hmbR | hemoglobin/transferrin/lactoferrin receptor protein	7.89e-05	6.42e-05	0.000255081	0.000229615	4.69e-05	1.5e-05	9.67e-06	1.66e-05	0.0366374	-2.83194	down
K03205	virD4, lvhD4 | type IV secretion system protein VirD4	0.000428339	0.00014766	0.000675829	0.000445358	7.44e-05	6.25e-05	3.02e-05	6.93e-05	0.0151583	-2.84384	down
K13543	hemDX | uroporphyrinogen III methyltransferase / synthase [EC:2.1.1.107 4.2.1.75]	1.3e-05	1.21e-05	1.14e-05	3.25e-05	2.6e-06	1.57e-06	5.36e-06	0	0.029191	-2.85605	down
K11962	urtD | urea transport system ATP-binding protein	5.96e-05	0.000119939	0.000119094	0.000260545	3.08e-05	1.92e-05	5.61e-06	2.02e-05	0.0306593	-2.88285	down
K11893	impJ, vasE | type VI secretion system protein ImpJ	6.92e-05	0.000179267	0.000235295	0.000170172	1.63e-05	4.33e-05	9.23e-06	1.98e-05	0.00713451	-2.88328	down
K11689	dctQ | C4-dicarboxylate transporter, DctQ subunit	6.73e-05	1.33e-05	7.6e-05	5.38e-05	5.64e-06	8.71e-06	2.91e-06	1.08e-05	0.0172366	-2.90655	down
K10125	dctB | two-component system, NtrC family, C4-dicarboxylate transport sensor histidine kinase DctB	7.7e-05	0.000117179	0.000171804	0.000262528	3.51e-05	2.88e-05	3.66e-06	1.46e-05	0.0154076	-2.93543	down
K11903	hcp | type VI secretion system secreted protein Hcp	4.7e-05	0.000137352	0.000291189	0.000237038	3.81e-05	1.4e-05	1.11e-05	2.84e-05	0.0291571	-2.95963	down
K11688	dctP | C4-dicarboxylate-binding protein DctP	0.000186147	0.000124153	0.000102911	4.26e-05	2.31e-05	1.36e-05	1.29e-05	8.59e-06	0.0156485	-2.96959	down
K01004	pcs | phosphatidylcholine synthase	4.79e-05	2.62e-05	5.11e-05	4.17e-05	1.01e-05	9.52e-06	4.57e-07	1.22e-06	0.00100115	-2.97026	down
K08177	oxlT | MFS transporter, OFA family, oxalate/formate antiporter	5.44e-05	4.67e-05	5.5e-06	7.7e-05	4.31e-06	9.68e-06	3.41e-06	5.93e-06	0.0368534	-2.97631	down
K09798	K09798 | uncharacterized protein	6.03e-05	3.56e-05	8.5e-05	5.79e-05	1.39e-05	4.19e-06	9.35e-06	2.82e-06	0.00243859	-2.98032	down
K00496	alkB1_2, alkM | alkane 1-monooxygenase	6.2e-05	6.14e-05	9.82e-05	5.57e-05	1.59e-05	8.54e-06	1.47e-06	9.17e-06	0.00100201	-2.98273	down
K02509	hpaH | 2-oxo-hept-3-ene-1,7-dioate hydratase	3.14e-05	3.99e-05	6.53e-05	0.000121323	2.31e-05	5.8e-06	1.26e-06	2.27e-06	0.0356999	-2.99154	down
K06160	pvdE | putative pyoverdin transport system ATP-binding/permease protein	7.23e-06	2.75e-05	4.54e-05	3.61e-05	6.82e-06	1.75e-06	5.31e-06	5.29e-07	0.0217685	-3.01194	down
K06016	pydC | beta-ureidopropionase / N-carbamoyl-L-amino-acid hydrolase [EC:3.5.1.6 3.5.1.87]	0.000137802	5.43e-05	0.000255352	0.000345537	2.36e-05	1.98e-05	2.15e-05	3.33e-05	0.0352867	-3.01351	down
K11931	pgaB | poly-beta-1,6-N-acetyl-D-glucosamine N-deacetylase	4.44e-05	9.23e-05	0.000122438	0.000110752	5.16e-06	1.44e-05	7.72e-06	1.79e-05	0.0034795	-3.03334	down
K19337	hexR | RpiR family transcriptional regulator, carbohydrate utilization regulator	2.29e-05	7.87e-05	0.00019753	0.000128448	2.29e-05	6.71e-06	6.52e-06	1.44e-05	0.0449212	-3.08098	down
K13778	atuC | geranyl-CoA carboxylase beta subunit	9.59e-05	5.61e-05	0.000103043	0.000159342	2.23e-05	7.31e-06	4.06e-06	1.44e-05	0.00548948	-3.10776	down
K12056	traG | conjugal transfer mating pair stabilization protein TraG	5.7e-05	3.24e-05	7.27e-05	4.2e-05	4.35e-06	5.98e-07	8.14e-07	1.76e-05	0.00345914	-3.12704	down
K07774	tctD | two-component system, OmpR family, response regulator TctD	5.83e-05	2.11e-05	6.49e-05	3.67e-05	9.18e-06	5.52e-06	2.4e-06	3.25e-06	0.00753343	-3.15289	down
K01473	hyuA | N-methylhydantoinase A	6.64e-05	9.63e-05	5.87e-05	0.000134424	6.47e-06	2.4e-05	1.68e-06	7.81e-06	0.00446481	-3.15454	down
K07217	K07217 | Mn-containing catalase	6.9e-05	2.99e-05	5.5e-05	7.47e-05	5.68e-06	2.54e-06	1.18e-05	5.25e-06	0.00245821	-3.17733	down
K02441	glpG | GlpG protein	1.83e-05	2.55e-05	8.82e-05	4.58e-05	4.58e-06	1.05e-05	0	4.52e-06	0.0468207	-3.18133	down
K02225	cobC1, cobC | cobalamin biosynthetic protein CobC	6.33e-05	2.21e-05	5.64e-05	0.000116523	9.8e-06	1.47e-05	3.04e-06	8.83e-07	0.027092	-3.18405	down
K07740	rsd | regulator of sigma D	8.68e-06	4.83e-05	9.5e-05	5.42e-05	8.68e-06	1.1e-06	0	1.29e-05	0.0429895	-3.18441	down
K07644	cusS, copS, silS | two-component system, OmpR family, heavy metal sensor histidine kinase CusS	0.00010783	0.000143032	0.000428195	0.000499108	7.24e-05	3.37e-05	4.78e-06	1.86e-05	0.0395429	-3.18574	down
K00529	hcaD | 3-phenylpropionate/trans-cinnamate dioxygenase ferredoxin reductase component	9.67e-05	0	0.00015974	0.000149438	8.07e-06	2.29e-05	2.56e-06	1.09e-05	0.0493489	-3.19144	down
K01713	pheC | cyclohexadienyl dehydratase [EC:4.2.1.51 4.2.1.91]	4.4e-05	5.89e-05	9.18e-05	0.000199874	1.96e-05	1.7e-05	3.36e-06	3.02e-06	0.0478971	-3.19856	down
K07345	fimA | major type 1 subunit fimbrin (pilin)	4.15e-05	6.45e-05	0.000207039	0.000138051	3.54e-05	7.92e-06	4.68e-06	7.96e-07	0.0395695	-3.20858	down
K17736	cdhR | AraC family transcriptional regulator, carnitine catabolism transcriptional activator	2.95e-05	7.83e-06	7.94e-05	6.32e-05	7.59e-06	1.53e-06	2.08e-06	8.2e-06	0.0486094	-3.21331	down
K02525	kdgR | LacI family transcriptional regulator, kdg operon repressor	4.56e-05	4.79e-05	5.65e-05	5.38e-05	5.16e-06	8.58e-06	2.98e-06	4.89e-06	3.33e-06	-3.23738	down
K06077	slyB | outer membrane lipoprotein SlyB	3.41e-05	0.00026306	0.000163295	0.000228817	2.53e-05	1.16e-05	1.64e-05	1.86e-05	0.0224826	-3.26101	down
K03288	citA, tcuC | MFS transporter, MHS family, citrate/tricarballylate:H+ symporter	4.83e-05	2.12e-05	0.000122253	0.00015342	1.16e-05	1.5e-05	3.33e-06	5.54e-06	0.0469156	-3.28265	down
K17322	K17322, glpP | glycerol transport system permease protein	6.99e-05	5.1e-05	7.62e-05	4.48e-05	1.14e-05	3.58e-06	2.2e-06	7.28e-06	0.000421824	-3.30591	down
K06967	trmK | tRNA (adenine22-N1)-methyltransferase	1.72e-05	2.13e-05	5.01e-05	4.29e-05	9.16e-06	1.38e-06	1.41e-06	1.26e-06	0.0117604	-3.31536	down
K12371	dppD | dipeptide transport system ATP-binding protein	4.28e-05	4.11e-05	0.000160214	0.000185038	1.38e-05	2.05e-05	0	8.81e-06	0.0453256	-3.31539	down
K19813	gdh | glucose dehydrogenase	3.03e-05	3.38e-05	7.96e-06	6.06e-05	6.06e-06	6.6e-06	0	6.65e-07	0.0341789	-3.31553	down
K15687	MKRN | E3 ubiquitin-protein ligase makorin	0.00131333	0.00245457	0.000497509	0.00144201	0.000260304	0.000127028	8.33e-05	9.33e-05	0.0188988	-3.33925	down
K11690	dctM | C4-dicarboxylate transporter, DctM subunit	9.21e-05	1.15e-05	4.9e-05	6.22e-05	7.85e-06	2.75e-06	8.4e-06	1.37e-06	0.0275859	-3.39848	down
K13935	mdcH | malonate decarboxylase epsilon subunit	5.13e-06	4.24e-05	9.17e-05	8.56e-05	1.54e-05	1.78e-06	2.78e-06	9.72e-07	0.0476935	-3.42505	down
K18954	pobR | AraC family transcriptional regulator, transcriptional activator of pobA	1.36e-05	1.69e-05	6.37e-05	5.11e-05	1.82e-06	2.2e-06	7.49e-07	8.47e-06	0.0393162	-3.45617	down
K01501	E3.5.5.1 | nitrilase	4.49e-05	1.3e-05	7.87e-05	0.000115796	1.18e-05	6.41e-06	1.64e-06	3.07e-06	0.0416387	-3.46101	down
K21883	lra5 | 2-dehydro-3-deoxy-L-rhamnonate dehydrogenase (NAD+)	0.000134321	0.000120842	2.59e-05	0.000171372	1.02e-05	1.92e-05	1.87e-06	9.79e-06	0.0164234	-3.46191	down
K12368	dppA | dipeptide transport system substrate-binding protein	0.000111513	0.000126149	0.000360591	0.000481077	4.24e-05	2.6e-05	6.88e-06	2.05e-05	0.0353807	-3.49427	down
K03472	epd | D-erythrose 4-phosphate dehydrogenase	2.65e-05	3e-05	0.000115799	7.16e-05	7.93e-06	7.65e-06	4.84e-07	5.32e-06	0.0382096	-3.51168	down
K02041	phnC | phosphonate transport system ATP-binding protein	0.000104994	6.24e-05	0.000111071	0.000182408	2.23e-05	5.3e-06	2.18e-06	9.21e-06	0.00585047	-3.56319	down
K17207	xltA | putative xylitol transport system ATP-binding protein	1.18e-05	3.61e-05	0.00010553	8.75e-05	6.24e-06	6.11e-06	3.19e-06	3.87e-06	0.0444276	-3.63374	down
K13930	mdcB | triphosphoribosyl-dephospho-CoA synthase	3.32e-05	2.66e-05	0.000119172	0.000119034	1.24e-05	8.04e-06	3.9e-07	3.14e-06	0.0383946	-3.63604	down
K17213	K17213 | inositol transport system substrate-binding protein	2.57e-05	3.16e-05	0.000123615	8.02e-05	8.53e-06	3.62e-06	3.53e-06	4.22e-06	0.0394377	-3.71385	down
K07226	hugZ, hutZ | heme iron utilization protein	3.22e-05	3.03e-05	7.86e-05	8.59e-05	6.53e-06	6.34e-06	1.34e-06	2.99e-06	0.0123659	-3.72221	down
K03449	MFS.CP | MFS transporter, CP family, cyanate transporter	7.81e-05	6.5e-05	0.000271531	0.000174609	1.66e-05	5.76e-06	3.97e-06	1.76e-05	0.0300499	-3.74558	down
K13014	arnD | undecaprenyl phosphate-alpha-L-ara4FN deformylase	1.35e-05	8.36e-06	4.14e-05	2.25e-05	4.5e-06	0	7.41e-07	9.88e-07	0.0350851	-3.78323	down
K17215	K17215 | inositol transport system ATP-binding protein	9.06e-06	2.24e-05	4.89e-05	4.53e-05	6.03e-06	1.46e-06	1.24e-06	0	0.0224391	-3.8474	down
K21607	pcpD | tetrachlorobenzoquinone reductase	6.02e-05	4.04e-05	0.000102187	0.000119263	7.47e-06	1.22e-05	3.42e-07	2.11e-06	0.00660156	-3.86373	down
K21000	pslG | polysaccharide biosynthesis protein PslG	6.39e-06	1.78e-05	5.87e-05	5.19e-05	5.11e-06	2.32e-06	5.26e-07	1.05e-06	0.0493974	-3.90368	down
K07862	sstT | serine/threonine transporter	1.63e-05	6.06e-06	4.57e-05	2.85e-05	6.52e-07	2.37e-06	1.07e-06	2.15e-06	0.0382655	-3.95135	down
K11921	cynR | LysR family transcriptional regulator, cyn operon transcriptional activator	1.53e-05	4.81e-05	6.92e-05	4.83e-05	2.8e-06	6.42e-06	0	2.05e-06	0.0091691	-4.00463	down
K20531	trbF | type IV secretion system protein TrbF	7.52e-05	0	6.93e-05	6.61e-05	6.78e-06	0	3.72e-06	2.09e-06	0.0313547	-4.06416	down
K11910	vasJ | type VI secretion system protein VasJ	3.96e-05	2.04e-05	0.000117398	0.00010274	1.02e-05	3.5e-06	4.43e-07	1.72e-06	0.0318377	-4.1424	down
K08194	dgoT | MFS transporter, ACS family, D-galactonate transporter	1.46e-05	4.72e-05	0.000143004	0.00011101	1.34e-05	2.71e-06	5.03e-07	9.3e-07	0.0444357	-4.17011	down
K12370	dppC | dipeptide transport system permease protein	1.82e-05	6.72e-05	0.000172348	0.000194963	5.52e-06	1.3e-05	2.59e-06	3.86e-06	0.0445089	-4.18032	down
K18974	sul1 | dihydropteroate synthase type 1	2.76e-05	8.53e-06	7.85e-05	5.74e-05	5.51e-06	1.11e-06	3.78e-07	2.02e-06	0.0397082	-4.25371	down
K15551	tauA | taurine transport system substrate-binding protein	0.000108745	7.56e-06	0.000212913	0.000136871	1.22e-05	6.35e-06	2.67e-06	2.21e-06	0.0405408	-4.31418	down
K00840	astC | succinylornithine aminotransferase	1.1e-05	8.4e-05	4.68e-05	0.000130817	3.36e-06	2.67e-06	1.43e-06	5.73e-06	0.0449143	-4.36936	down
K09160	K09160 | uncharacterized protein	6.76e-05	2.95e-05	0.000147928	0.000222865	1.04e-05	8.66e-06	0	2.89e-06	0.0415264	-4.41389	down
K22003	ais | aconitate Delta-isomerase	3.07e-05	4.87e-05	8.7e-05	0.0001292	5.25e-06	4.4e-06	8.64e-07	2.57e-06	0.0179403	-4.49777	down
K19984	EXOC5, SEC10 | exocyst complex component 5	7.26e-05	0.000211855	2.73e-05	0.00011667	4.15e-06	5.02e-06	1.71e-06	7.97e-06	0.0407844	-4.50641	down
K09699	DBT, bkdB | 2-oxoisovalerate dehydrogenase E2 component (dihydrolipoyl transacylase)	5.77e-05	0	6.74e-05	0.000105157	3.76e-06	8.39e-07	6.92e-07	4.76e-06	0.0447669	-4.51783	down
K05814	ugpA | sn-glycerol 3-phosphate transport system permease protein	9.72e-05	3.06e-05	8.27e-05	0.000133982	0	4.86e-06	6.54e-06	3.51e-06	0.00858059	-4.53008	down
K21834	dgcB | dimethylglycine catabolism B	1.43e-05	2.66e-05	7.72e-05	6.91e-05	3.69e-06	2.73e-06	0	1.35e-06	0.0277385	-4.59052	down
K09947	K09947 | uncharacterized protein	7.24e-06	2.69e-05	7.45e-05	6.78e-05	4.34e-06	8.75e-07	0	1.19e-06	0.0394151	-4.78384	down
K03721	tyrR | transcriptional regulator of aroF, aroG, tyrA and aromatic amino acid transport	7.63e-06	2.36e-05	6.24e-05	7.31e-05	3.56e-06	1.23e-06	8.38e-07	2.79e-07	0.0416421	-4.81894	down
K12067	traE | conjugal transfer pilus assembly protein TraE	0.000124832	7.01e-05	7.71e-05	6.29e-05	3.78e-06	3.81e-06	1.04e-06	2.07e-06	0.0011704	-4.96819	down
K17760	qheDH, qbdA | quinohemoprotein ethanol dehydrogenase	9.82e-05	5.81e-05	0.000126144	0	2.25e-06	3.98e-06	9.26e-07	1.85e-06	0.0467055	-4.97093	down
K10531	pvdA, SIDA | L-ornithine N5-monooxygenase [EC:1.14.13.195 1.14.13.196]	3.52e-05	5.09e-05	0.000193905	8.15e-05	2.31e-06	5.5e-06	0	2.15e-06	0.0496494	-5.18173	down
K05564	phaG | multicomponent K+:H+ antiporter subunit G	2.35e-05	2.18e-05	7.2e-05	7.34e-05	2.35e-06	1.42e-06	0	1.29e-06	0.0183943	-5.23602	down
EC_ID	CAZy_Family	Col-0				atg5-1				atg5-1/Col-0
										P_value	log2FC	Type
endo-&alpha_-1,4-polygalactosaminidase (EC 3.2.1.109)	GH114	3.54e-06	2.13e-05	1.76e-05	0	5.3e-05	5.2e-05	9.64e-05	3.9e-05	0.0106903	2.50194	up
cellulase (EC 3.2.1.4)	GH8	5.78e-05	0.000125545	7.35e-06	7.65e-06	0.000155622	0.000145359	0.000277299	0.000138861	0.0238062	1.85424	up
reducing-end-xylose releasing exo-oligoxylanase (EC 3.2.1.156)	GH8	5.78e-05	0.000125545	7.35e-06	7.65e-06	0.000155622	0.000145359	0.000277299	0.000138861	0.0238062	1.85424	up
&alpha_-1,4-N-acetylgalactosaminyltransferase (EC 2.4.1.-)	GT32	2.95e-06	2.26e-05	7.19e-06	0	3.65e-05	3.67e-05	1.06e-05	3.16e-05	0.0412141	1.81752	up
&alpha_-1,4-N-acetylglucosaminyltransferase (EC 2.4.1.-)	GT32	2.95e-06	2.26e-05	7.19e-06	0	3.65e-05	3.67e-05	1.06e-05	3.16e-05	0.0412141	1.81752	up
&alpha_-1,6-mannosyltransferase (EC 2.4.1.-)	GT32	2.95e-06	2.26e-05	7.19e-06	0	3.65e-05	3.67e-05	1.06e-05	3.16e-05	0.0412141	1.81752	up
GDP-Man: inositol-phosphorylceramide transferase (EC 2.4.1.-)	GT32	2.95e-06	2.26e-05	7.19e-06	0	3.65e-05	3.67e-05	1.06e-05	3.16e-05	0.0412141	1.81752	up
UDP-Gal: &beta_-galactoside &alpha_-1,4-galactosyltransferase (EC 2.4.1.-)	GT32	2.95e-06	2.26e-05	7.19e-06	0	3.65e-05	3.67e-05	1.06e-05	3.16e-05	0.0412141	1.81752	up
UDP-Gal: lactose_N-acetyl-lactosamine &alpha_-1,4-galactosyltransferase (EC 2.4.1.-)	GT32	2.95e-06	2.26e-05	7.19e-06	0	3.65e-05	3.67e-05	1.06e-05	3.16e-05	0.0412141	1.81752	up
&beta_-mannanase (EC 3.2.1.78)	GH26	3.85e-05	6.45e-05	2.28e-05	0	9.61e-05	8.47e-05	0.000167315	9.12e-05	0.0159524	1.80412	up
polyprenol-P-Man: &alpha_-1,2-mannosyltransferase (EC 2.4.1.-)	GT87	5.65e-06	2.61e-05	5.64e-05	0	9.28e-05	6.5e-05	6.18e-05	7.63e-05	0.0117863	1.74708	up
amylopullulanase (EC 3.2.1.41)	GH57	3.28e-05	4.1e-05	4.84e-05	8.22e-06	0.000100937	8.96e-05	0.000115201	0.00011145	0.000473773	1.67753	up
&beta_-1,3-xylanase (EC 3.2.1.32)	GH26	3.85e-05	5.86e-05	2.28e-05	0	8.13e-05	7.62e-05	0.000136108	7.73e-05	0.0166143	1.62923	up
exo-&beta_-1,4-mannobiohydrolase (EC 3.2.1.100)	GH26	3.85e-05	5.86e-05	2.28e-05	0	8.13e-05	7.62e-05	0.000136108	7.73e-05	0.0166143	1.62923	up
mannobiose-producing exo-&beta_-mannanase (EC 3.2.1.-)	GH26	3.85e-05	5.86e-05	2.28e-05	0	8.13e-05	7.62e-05	0.000136108	7.73e-05	0.0166143	1.62923	up
&beta_-1,4-mannosyl-glycoprotein &beta_-1,4-N-acetylglucosaminyltransferase (EC 2.4.1.144)	GT17	4.84e-06	1.3e-05	2.7e-06	1.91e-05	1.78e-05	2.64e-05	2.49e-05	2.55e-05	0.0181317	1.25488	up
lichenase _ endo-&beta_-1,3-1,4-glucanase (EC 3.2.1.73)	GH9	0.000164278	0.000167515	8.19e-05	2.73e-05	0.000202737	0.000173221	0.000276629	0.000214364	0.0386807	0.975195	up
&alpha_-1,4-glucan: phosphate &alpha_-maltosyltransferase (EC 2.4.99.16)	GH13	0.000769433	0.00074296	0.00109542	0.00104737	0.000631178	0.000655536	0.000491508	0.000556228	0.0156806	-0.646859	down
6_-P-sucrose phosphorylase (EC 2.4.1.-)	GH13	0.000769433	0.00074296	0.00109542	0.00104737	0.000631178	0.000655536	0.000491508	0.000556228	0.0156806	-0.646859	down
amylosucrase (EC 2.4.1.4)	GH13	0.000769433	0.00074296	0.00109542	0.00104737	0.000631178	0.000655536	0.000491508	0.000556228	0.0156806	-0.646859	down
cyclomaltodextrin glucanotransferase (EC 2.4.1.19)	GH13	0.000769433	0.00074296	0.00109542	0.00104737	0.000631178	0.000655536	0.000491508	0.000556228	0.0156806	-0.646859	down
isoamylase (EC 3.2.1.68)	GH13	0.000769433	0.00074296	0.00109542	0.00104737	0.000631178	0.000655536	0.000491508	0.000556228	0.0156806	-0.646859	down
isomaltulose synthase (EC 5.4.99.11)	GH13	0.000769433	0.00074296	0.00109542	0.00104737	0.000631178	0.000655536	0.000491508	0.000556228	0.0156806	-0.646859	down
malto-oligosyltrehalose synthase (EC 5.4.99.15)	GH13	0.000769433	0.00074296	0.00109542	0.00104737	0.000631178	0.000655536	0.000491508	0.000556228	0.0156806	-0.646859	down
malto-oligosyltrehalose trehalohydrolase (EC 3.2.1.141)	GH13	0.000769433	0.00074296	0.00109542	0.00104737	0.000631178	0.000655536	0.000491508	0.000556228	0.0156806	-0.646859	down
maltogenic amylase (EC 3.2.1.133)	GH13	0.000769433	0.00074296	0.00109542	0.00104737	0.000631178	0.000655536	0.000491508	0.000556228	0.0156806	-0.646859	down
maltohexaose-forming &alpha_-amylase (EC 3.2.1.98)	GH13	0.000769433	0.00074296	0.00109542	0.00104737	0.000631178	0.000655536	0.000491508	0.000556228	0.0156806	-0.646859	down
maltopentaose-forming &alpha_-amylase (EC 3.2.1.-)	GH13	0.000769433	0.00074296	0.00109542	0.00104737	0.000631178	0.000655536	0.000491508	0.000556228	0.0156806	-0.646859	down
maltotetraose-forming &alpha_-amylase (EC 3.2.1.60)	GH13	0.000769433	0.00074296	0.00109542	0.00104737	0.000631178	0.000655536	0.000491508	0.000556228	0.0156806	-0.646859	down
maltotriose-forming &alpha_-amylase (EC 3.2.1.116)	GH13	0.000769433	0.00074296	0.00109542	0.00104737	0.000631178	0.000655536	0.000491508	0.000556228	0.0156806	-0.646859	down
neopullulanase (EC 3.2.1.135)	GH13	0.000769433	0.00074296	0.00109542	0.00104737	0.000631178	0.000655536	0.000491508	0.000556228	0.0156806	-0.646859	down
oligo-&alpha_-glucosidase (EC 3.2.1.10)	GH13	0.000769433	0.00074296	0.00109542	0.00104737	0.000631178	0.000655536	0.000491508	0.000556228	0.0156806	-0.646859	down
pullulanase (EC 3.2.1.41)	GH13	0.000769433	0.00074296	0.00109542	0.00104737	0.000631178	0.000655536	0.000491508	0.000556228	0.0156806	-0.646859	down
sucrose phosphorylase (EC 2.4.1.7)	GH13	0.000769433	0.00074296	0.00109542	0.00104737	0.000631178	0.000655536	0.000491508	0.000556228	0.0156806	-0.646859	down
trehalose synthase (EC 5.4.99.16)	GH13	0.000769433	0.00074296	0.00109542	0.00104737	0.000631178	0.000655536	0.000491508	0.000556228	0.0156806	-0.646859	down
trehalose-6-phosphate hydrolase (EC 3.2.1.93)	GH13	0.000769433	0.00074296	0.00109542	0.00104737	0.000631178	0.000655536	0.000491508	0.000556228	0.0156806	-0.646859	down
peptidoglycan lytic transglycosylase (EC 3.2.1.-)	GH103	0.000404825	0.000315152	0.000317399	0.000343817	0.000184439	0.000210728	0.000136996	0.000247326	0.00294397	-0.825314	down
pectin acetylesterase (EC 3.1.1.-)	CE12	0.00020418	0.000280173	0.000202365	0.000125409	0.000125731	0.0001151	9.8e-05	0.000113149	0.0309845	-0.845446	down
rhamnogalacturonan acetylesterase (EC 3.1.1.-)	CE12	0.00020418	0.000280173	0.000202365	0.000125409	0.000125731	0.0001151	9.8e-05	0.000113149	0.0309845	-0.845446	down
alginate lyase (EC 4.2.2.3)	PL5/6/14/15/17	0.000231332	0.000171062	0.000145328	0.000104939	8.01e-05	9.34e-05	8.04e-05	7.94e-05	0.0243046	-0.969513	down
&alpha_-L-rhamnosidase (EC 3.2.1.40)	GH28	0.00204156	0.0021441	0.000895449	0.00155377	0.000967922	0.000858942	0.00073473	0.000760816	0.0289841	-0.99784	down
&alpha_-L-iduronidase (EC 3.2.1.76)	GH39	9.68e-05	9.04e-05	0.000161492	6.09e-05	4.93e-05	6.09e-05	3.23e-05	4.69e-05	0.0463314	-1.11275	down
endo-xylogalacturonan hydrolase (EC 3.2.1.-)	GH28	0.00130453	0.00151337	0.000638767	0.00124108	0.000583038	0.000512805	0.000482411	0.000445378	0.0125525	-1.21502	down
exo-polygalacturonase (EC 3.2.1.67)	GH28	0.00130453	0.00151337	0.000638767	0.00124108	0.000583038	0.000512805	0.000482411	0.000445378	0.0125525	-1.21502	down
exo-polygalacturonosidase (EC 3.2.1.82)	GH28	0.00130453	0.00151337	0.000638767	0.00124108	0.000583038	0.000512805	0.000482411	0.000445378	0.0125525	-1.21502	down
polygalacturonase (EC 3.2.1.15)	GH28	0.00130453	0.00151337	0.000638767	0.00124108	0.000583038	0.000512805	0.000482411	0.000445378	0.0125525	-1.21502	down
rhamnogalacturonan &alpha_-1,2-galacturonohydrolase (EC 3.2.1.173)	GH28	0.00130453	0.00151337	0.000638767	0.00124108	0.000583038	0.000512805	0.000482411	0.000445378	0.0125525	-1.21502	down
rhamnogalacturonase (EC 3.2.1.171)	GH28	0.00130453	0.00151337	0.000638767	0.00124108	0.000583038	0.000512805	0.000482411	0.000445378	0.0125525	-1.21502	down
mannosyl-glycoprotein endo-&beta_-N-acetylglucosaminidase (EC 3.2.1.96)	GH73	0.00012876	0.000217519	0.000278775	0.000293401	7.09e-05	0.000108388	2.35e-05	9.18e-05	0.00961548	-1.64051	down
alkaline and neutral invertase (EC 3.2.1.26)	GH100	0.000645024	0.000950359	0.000286875	0.000456108	0.000104222	5.47e-05	2.41e-05	4.26e-05	0.0102302	-3.37352	down

## Sheet: S2
Supplementary Table S2
Differentially expressed proteins (DEPs) between Col-0 and atg5-1.
Protein ID	Gene	Description	Best-hit-arabi-name	KEGG_EC	Peptides	MW[kDa]	atg5-1/Col-0		FDR	Functional category
							log2 (FC)	p_values
A0A7G2E552	AT9943_LOCUS5531	(thale cress) hypothetical protein	AT1G75040	--	4	23.0	1.42986	0.0293753	High	defense
O22693	GOLS4	Galactinol synthase 4	AT1G60470	2.4.1.123	9	38.5	1.68476	2.05e-05	High	defense
A0A178UH31	AXX17_At5g00710	PRA1 family protein	AT5G01640	--	1	23.8	1.74748	0.00079924	High	Transport
A0A654G716	AN1_LOCUS24170	AAA domain-containing protein	AT5G40010	--	20	59.9	1.38634	7.94e-05	High	Response to stimulus, ABA；Reproduction
A0A178W970	AXX17_At1g06930	C2 domain-containing protein	AT1G07310	--	4	38.9	1.22169	4.94e-06	High	protein binding
A0A5S9X289	C24_LOCUS9175	Protein kinase domain-containing protein	AT2G29220	--	1	68.8	1.49562	0.00183068	High	carbohydrate binding
Q9M3F4	T14K23_130	ATP-dependent DNA helicase	AT1G18485	3.6.4.12	1	115.1	1.57425	0.000862787	High	DNA repair
A0A654EH93	AN1_LOCUS3748	Uncharacterized protein	AT1G44180	3.5.1.-	16	48.6	1.31284	6.01e-06	High	metabolic process
A0A178VRW5	AXX17_At2g17350	Uncharacterized protein	AT2G21820	--	1	8.0	1.55089	0.00205153	High	Unknown protein
A0A7G2E4W7	AT9943_LOCUS4157	(thale cress) hypothetical protein	AT1G58320	--	1	16.2	2.55351	9.42e-06	High	Unknown protein
A0A178VIE1	AXX17_At3g15320	Uncharacterized protein	AT1G09710	--	1	139.2	1.4477	4.09e-05	High	Unknown protein
A0A178VU63	AXX17_At2g26780	Uncharacterized protein	AT2G30670	1.1.1.206	2	28.0	1.28892	8.29e-06	High	Unknown protein
A0A5S9Y971	C24_LOCUS23902	Germin-like protein	C24_LOCUS23902	--	3	24.0	1.28654	1.37e-05	High	--
A0A178VDH7	AXX17_At3g11480	CASP-like protein	AT3G11550	--	3	21.5	-1.23478	1.27e-08	High	cell wall
Q9FNI7	CSLA2	Glucomannan 4-beta-mannosyltransferase 2	AT5G22740	2.4.1.32	5	61.5	-1.20385	2.19e-06	High	cell wall
Q9ZQC6	IRX9	Beta-1,4-xylosyltransferase IRX9	AT2G37090	2.4.2.-	1	40.0	-1.28853	0.0110114	High	cell wall
Q9ZVA7	At1g78880	F9K20.7 protein	AT1G78880	--	6	50.1	-1.43931	9.75e-06	High	cell wall
A0A7G2FHE6	AT9943_LOCUS21233	Cellulose synthase	--	2.4.1.12	22	160.3	-1.28132	0.000221452	High	cell wall
Q9LIA8	UGD2	UDP-glucose 6-dehydrogenase 2	AT3G29360	1.1.1.22	21	53.1	-1.36652	0.000227089	High	cell wall
A0A5S9XLX6	C24_LOCUS15861	Glyco_trans_2-like domain-containing protein	AT3G56000	--	2	61.4	-1.31933	0.00178034	High	cell wall
Q8LBY9	At5g05960	At5g05960	AT5G05960	--	4	12.4	-1.2831	0.00350719	High	cell wall
A8MQP0	SCPL11	Serine carboxypeptidase-like 11	AT2G22970	3.4.16.-	11	50.4	-1.20447	4.34e-06	High	cell wall，Carbohydrate
A0A5S9YHW7	C24_LOCUS26915	Formin-like protein	AT5G67470	--	1	98.6	-1.37164	0.000244722	High	cell wall，Carbohydrate，Reproduction
A0A5S9WN52	C24_LOCUS4772	Uncharacterized protein	AT1G58270	--	9	45.0	-1.23478	0.000117014	High	cell wall，defense
A0A654FJS3	AN1_LOCUS16513	Fe2OG dioxygenase domain-containing protein	AT3G61400	--	5	41.6	-1.29885	6.67e-06	High	defense
Q9FF98	ML3	MD-2-related lipid-recognition protein 3	AT5G23820	--	3	17.9	-1.21349	0.00011971	High	defense
A0A178UCE6	AXX17_At5g11870	Cysteine proteinase inhibitor	AT5G12140	--	6	11.2	-1.21356	5.91e-06	High	defense，Reproduction
Q0WT72	At4g23710	V-type proton ATPase subunit G	AT4G23710	--	5	11.7	-1.41461	4.21e-07	High	Transport
A0A654FRM3	AN1_LOCUS18928	Uncharacterized protein	AT4G22120	--	17	87.8	-1.30988	1.73e-05	High	Transport
Q8LAA6	PIP1-5	Probable aquaporin PIP1-5	AT4G23400	--	8	30.6	-1.25121	2.39e-06	High	Transport
Q9FE04	At3g28710	V-type proton ATPase subunit	AT3G28710	--	14	40.7	-1.23827	0.00118281	High	Transport
A0A178UXH0	AXX17_At4g44050	Uncharacterized protein	AT4G38710	--	1	48.9	-1.20611	0.000937632	High	Reproduction
A0A384L228	AXX17_At4g00900	Non-specific serine/threonine protein kinase	AT4G00720	2.7.1.-	1	53.1	-1.5629	1.18e-05	Medium	Reproduction，Signaling
A0A654EIU1	AN1_LOCUS2933	Uncharacterized protein	AT1G28660	--	1	42.0	-1.43943	6.5e-05	High	signaling
A0A654FER1	AN1_LOCUS15463	Thioredoxin	AT3G51030	--	1	12.7	-1.45097	0.0108913	Medium	Sulfur
Q96316	UCC3	Uclacyanin-3	AT3G60280	--	3	22.5	-1.33853	0.000213576	High	electron carrier activity
A0A654F8Q7	AN1_LOCUS13356	Uncharacterized protein	AT3G19400	--	1	40.3	-1.23111	7.81e-05	High	proteolysis
A0A7G2EEC0	AT9943_LOCUS7441	(thale cress) hypothetical protein	AT2G22920	3.4.16.-	8	44.2	-4.3226	0.00389911	High	proteolysis
A0A178USM4	AXX17_At4g25060	Aspergillus nuclease S(1)	AT4G21600	--	2	33.6	-1.51783	1.99e-05	High	nucleic acid binding
Q9ZPG0	F5K24.8	F5K24.8 protein	AT4G07840	--	1	87.9	-1.53625	0.0288349	Low	DNA integration
Q9C7W5	F15H21.18	ATP-dependent DNA helicase	AT1G64410	--	1	86.5	-1.22782	0.00011555	High	DNA repair
Q9LQQ4	At1g07790	Histone H2B.1	AT1G07790	--	5	16.4	-1.69133	0.00312726	High	DNA binding
A0A654EJ56	AN1_LOCUS4836	Uncharacterized protein	--	--	7	106.2	-1.29518	0.046077	High	translation
A0A654F724	AN1_LOCUS12786	Uncharacterized protein	--	--	2	40.1	-1.26427	0.00026929	High	Unknown protein

## Sheet: S3
Supplementary Table S3
Analysis of root exudates components between Col-0 and atg5-1.
Index	Compounds	Retention time	Class I	Col-0				atg5-1				atg5-1/Col-0			KEGG_map	Type
												p-value	Fold_Change	Log2 FC
TMSFMW0023	glycolic acid	6.0557	Organic acid And Its derivatives	860820	739072	728511	693859	249047	236478	223139	296503	0.00018771	0.332587	-1.58819	ko00071	down
TMSFMW0092	beta-hydroxyisovalerate	7.3176	Organic acid And Its derivatives	420855	281146	249619	229317	103651	102307	97566.8	116111	0.0212004	0.355342	-1.49272	ko00280,ko01100	down
TMSMW0085	1,4-Butanediol	6.6983	Alcohol and amines	1156026	1052428	1043666	984178	386166	351591	324858	397480	3.99294e-05	0.344663	-1.53674		down
TMSFMW0118	ethanolamine	7.6881	Alcohol and amines	27725.1	33735.9	39412	32958.4	22103.4	12690.4	12309.1	17671.8	0.00205347	0.484002	-1.04692	ko00564,ko01100	down
TMSMW0722	1-Monomyristin	15.9764	Glycerolipids	9	9	9	9	8187.31	11631.7	33569.8	43703	0.0662231	2696.99	11.3971		up
TMSFMW0535	acetol 4	10.3836	Aldehyde,Ketones,Esters	33818.1	31501.1	36366.2	42085	148602	159609	169358	184396	0.000186247	4.60432	2.20299	ko00640,ko01100	up
TMSFMW0330	dihydrocoumarin 1	10.5167	Heterocyclic compounds	13022.7	13569.7	14728.2	14306.2	74578.6	71551.2	67652.7	94301.1	0.00172153	5.53841	2.46947	ko00999	up
TMSFMW1180	D-sphingosine 3	15.3705	Sphingolipids	9	9	9	9	3203.1	3918.58	10130.9	14548.1	0.0601227	883.354	9.78685	ko00600,ko01100	up
TMSFMW1042	4,8-dihydroxyquinoline-2-carboxylic acid (xanthurenic acid) 1	17.5564	Amino acid and Its metabolomics	9	9	9	9	10994.7	26166.9	30031.8	31481.2	0.0134333	2740.96	11.4205	ko00380	up
TMSMW0937	3,4-Dihydroxymandelic acid	12.0618	Organic acid And Its derivatives	54353.3	58486	58264	52474.2	160278	186620	180672	236539	0.0034252	3.41764	1.773	ko00350,ko01100	up
TMSMW0701	2,4-Dihydroxypropiophenone	11.4029	Benzene and substituted derivatives	35102.1	35101.9	35375.2	34439.4	84573.1	83382.1	75828	101284	0.00241191	2.46444	1.30126		up
TMSMW0743	4-Cumylphenol	10.8203	Benzene and substituted derivatives	4393.94	4533.57	5214.85	4532	22146	20311	20148.4	29857.5	0.00385935	4.95133	2.30782		up
TMSFMW1261	5alpha-Androstan-3, 17-Dione 1	14.8682	Hormones and hormone related compunds	2079.34	1689.15	2013.72	2429.88	6177.98	6366.47	6466.76	7311.06	2.26848e-05	3.20531	1.68046	ko01100	up
TMSFMW0685	adrenaline 1	10.9199	Hormones and hormone related compunds	24355	21087.3	17578.4	16141.9	35658.7	66037.1	66294.5	94343.1	0.0300013	3.31385	1.72851	ko00350,ko01100	up
TMSMW0114	1-Tetradecanol	11.9943	Alcohol and amines	13854.9	13258.7	15388.5	13951.1	42736	41305	37855.7	50383.8	0.00131383	3.05174	1.60963		up
TMSMW0597	1-Hexacosanol	16.3336	Alcohol and amines	314.737	326.78	317.854	257.379	1033.27	899.734	1008.9	974.147	1.03189e-05	3.21845	1.68636		up
TMSMW0115	1-Octadecanol	14.6161	Alcohol and amines	21231.9	20079.8	21399.3	21905.8	82142.6	80529.6	75417.6	98216.9	0.000983531	3.97446	1.99076		up
TMSFMW1255	eicosapentaenoic acid	17.5269	Lipid	779.065	1125.4	1847.18	2209.13	5525.55	11410.7	12502.1	11580.8	0.0101649	6.88152	2.78273	ko01040	up
TMSMW0648	1-Monopalmitin	17.0057	Lipid	9	9	9	9	12851.8	1.45596e+06	2.33458e+06	2.66872e+06	0.0720389	179781	17.4559		up
TMSFMW1033	stearic acid	15.1386	Lipid	9	9	9	9	306461	468039	797153	1.21763e+06	0.0404966	77480	16.2415	ko00061,ko01040,ko01100	up
TMSFMW0951	methyl linolenate	15.8603	Lipid	1.37837e+06	1.3977e+06	1.45092e+06	1.46432e+06	3.38217e+06	3.3371e+06	3.26859e+06	3.34664e+06	1.84261e-09	2.34295	1.22833		up
TMSFMW0910	palmitic acid	13.9244	Lipid	9	9	9	9	363652	504525	683325	1.19622e+06	0.0325368	76325.7	16.2199	ko00061,ko00062,ko00071,ko00073,ko01040,ko01100,ko01212	up
TMSFMW0981	heptadecanoic acid	14.5452	Lipid	9	9	9	9	27657.3	24948.9	17200.1	25962.4	0.00193239	2660.24	11.3773		up
TMSFMW0460	D-lyxose 1	11.0349	Carboxylic acids and derivatives	12451.1	10983.1	13355.6	13846.7	24946	29223.1	24412.2	33743.1	0.00387873	2.21825	1.14942	ko00040	up
TMSFMW0509	1,6-anhydro-glucose	11.4983	Carboxylic acids and derivatives	52801.2	41694.4	40696.1	39727.2	107956	114835	105708	110138	7.76472e-06	2.50766	1.32634		up
TMSFMW0547	rhamnose 1	11.5237	Carboxylic acids and derivatives	80046	74910.1	75088.9	72661	173474	159148	136351	192070	0.00426661	2.18378	1.12683	ko00051,ko01100	up
TMSMW0005	(R,R,S,S)-L-Rhamnose	12.2388	Carboxylic acids and derivatives	22661.4	20711.9	22251.2	19483	38002.8	47994.6	44691	48040	0.00117925	2.10003	1.07041		up
TMSMW0994	.beta.-L-Arabinopyranose	12.4164	Carboxylic acids and derivatives	13501	11405.1	12918.5	13604.3	27127.2	33652.1	38012.1	41697	0.00501611	2.7317	1.4498		up
TMSFMW0710	D-psicose 1	12.5135	Carboxylic acids and derivatives	6280.61	6244.79	3461.02	2724.43	25821.1	35478.4	49012.6	78168.3	0.0331952	10.0733	3.33247		up
TMSFMW0733	D-tagatose 2	12.7358	Carboxylic acids and derivatives	1.15429e+06	1.1127e+06	1.12817e+06	1.0706e+06	3.24154e+06	3.13971e+06	2.92234e+06	3.46272e+06	0.00026767	2.85871	1.51536	ko00052,ko01100	up
TMSFMW0766	D (+) galactose 1	12.8588	Carboxylic acids and derivatives	311035	306210	315818	306483	706095	672635	628089	812091	0.00203397	2.27415	1.18533	ko00052,ko01100	up
TMSFMW1478	kestose	20.3791	Carboxylic acids and derivatives	9	9	9	9	16728	34479	36910	40517	0.00894826	3573.17	11.803		up
TMSMW0816	.alpha.-D-Lactose	20.3842	Carboxylic acids and derivatives	9	9	9	9	57089	111830	139389	128825	0.00939972	12142.6	13.5678		up
TMSMW0356	D-Glucopyranose	15.4489	Carboxylic acids and derivatives	5841.11	5417.77	5049.13	5433.96	83453.3	96939.3	193703	322815	0.0552797	32.0537	5.00242	ko00010,ko00030,ko00052,ko00500,ko00520,ko00524,ko00901,ko01100,ko01110,ko02010	up
TMSFMW1326	sophorose 1	17.075	Carboxylic acids and derivatives	9	9	9	9	14191.9	43649.1	50203.1	51239.6	0.0196266	4424.55	12.1113		up
TMSFMW1252	Sucrose	17.2071	Carboxylic acids and derivatives	9	9	9	9	13838.4	40118.1	44556.1	49089	0.0185574	4100.05	12.0014	ko00052,ko00500,ko01100,ko01110,ko02010	up
TMSMW0674	Glyoxime	6.1666	Other	9	9	9	9	2929.16	3674.53	5314.22	5605.85	0.00653636	486.771	8.9271		up
TMSFMW1176	Cannabinol	17.7182	Other	9	9	9	9	37597.5	80727.8	72945.8	85133.2	0.00773436	7677.9	12.9065		up
TMSFMW0123	phosphoric acid	7.8842	Other	9	9	9	9	426524	965808	1.51504e+06	2.29112e+06	0.047013	144403	17.1397	ko00190,ko00195,ko02010	up
